# Supplementary material for: Neurological intervention transition model for dynamic prediction of good outcome in spontaneous subarachnoid haemorrhage
Source: Sci Rep. 2024 Jan 18;14:1584. doi: 10.1038/s41598-024-51684-6 (PMC10796364; doi:10.1038/s41598-024-51684-6)
Supplement: Supplementary file 1 — Supplementary Information. [file 41598_2024_51684_MOESM1_ESM.zip]

Archive with 7 entries (7 files):
- Creatinine.xlsx
- GCS score.xlsx
- Glucose.xlsx
- patient_data.xlsx
- SBP.xlsx
- SpO2.xlsx
- WBC.xlsx
