# Supplementary material for: Neurological intervention transition model for dynamic prediction of good outcome in spontaneous subarachnoid haemorrhage
Source: Sci Rep. 2024 Jan 18;14:1584. doi: 10.1038/s41598-024-51684-6 (PMC10796364; doi:10.1038/s41598-024-51684-6)
Supplement: Supplementary file 1 — Supplementary Information. [file 41598_2024_51684_MOESM1_ESM.zip › Creatinine.xlsx]

## Sheet: Sheet1
id	t	value	group
20005119	1	0.5	0
20005119	2	0.45	0
20005119	3	0.45	0
20005119	4	0.525	0
20005119	5	0.5	0
20005119	6	0.4	0
20005119	7	0.5	0
20005119	8	0.5	0
20005119	9	0.4	0
20005119	10	0.4	0
20005119	11	0.425	0
20005119	12	0.375	0
20005119	13	0.35	0
20005119	14	0.4	0
20042228	1	0.4	1
20042228	2	0.6	1
20042228	3	0.6	1
20042228	4	0.5	1
20042228	5	0.5	1
20042228	6	0.6	1
20042228	7	0.5	1
20059464	1	1.2	1
20059464	2	1.3	1
20059464	3	1.2	1
20059464	4	1.1	1
20059464	5	1.3	1
20085117	1	0.9	0
20085117	3	0.6	0
20085117	4	0.6	0
20085117	5	0.7	0
20085117	6	0.7	0
20085117	7	0.6	0
20085117	8	0.7	0
20085117	9	0.7	0
20085117	10	0.7	0
20085117	11	0.7	0
20085117	12	0.7	0
20085117	13	0.7	0
20085117	14	0.6	0
20087917	1	0.8	1
20087917	2	0.6	1
20087917	3	0.6	1
20087917	4	0.7	1
20087917	8	0.8	1
20089438	1	1	0
20089438	2	0.9	0
20089438	3	0.8	0
20089438	4	0.8	0
20089438	5	0.8	0
20089438	6	0.9	0
20089438	7	0.8	0
20089438	8	0.7	0
20089438	9	0.7	0
20089438	10	0.7	0
20089438	11	0.6	0
20089438	12	0.7	0
20089438	13	0.6	0
20089438	14	0.8	0
20134885	1	0.8	1
20134885	2	0.8	1
20134885	3	0.7	1
20134885	4	0.8	1
20134885	5	0.8	1
20134885	6	0.8	1
20134885	7	0.8	1
20134885	8	0.8	1
20134885	9	1.3	1
20151574	1	0.7	1
20151574	2	0.9	1
20151574	4	0.8	1
20151574	5	0.8	1
20151574	7	0.8	1
20179837	1	0.7	0
20179837	2	0.8	0
20179837	8	0.8	0
20179837	11	0.9	0
20179837	12	0.9	0
20179837	13	0.9	0
20179837	14	0.8	0
20196181	1	0.6	1
20196181	2	0.55	1
20196181	3	0.5	1
20196181	4	0.4	1
20196181	5	0.4	1
20196181	6	0.4	1
20196181	7	0.45	1
20196181	8	0.4	1
20196181	10	0.5	1
20196181	11	0.5	1
20196181	12	0.4	1
20196181	13	0.3	1
20234395	1	1.6	0
20234395	2	1.8	0
20234395	3	1.8	0
20234395	4	1.6	0
20234395	5	1.7	0
20234395	6	1.7	0
20234395	7	2.4	0
20234395	8	3.36667	0
20249508	1	1	1
20259763	1	0.8	1
20259763	2	0.7	1
20268304	1	0.75	0
20308330	2	2.4	1
20308330	3	2.7	1
20308330	4	3.25	1
20308330	5	3.5	1
20308330	6	3.85	1
20308330	7	3.8	1
20308330	8	3.9	1
20308330	9	3.8	1
20308330	10	3.9	1
20308330	11	3.7	1
20308330	12	3.7	1
20308330	13	3.3	1
20308330	14	3.4	1
20323878	1	0.65	1
20323878	2	0.5	1
20323878	3	0.5	1
20323878	4	0.5	1
20323878	5	0.6	1
20323878	6	0.55	1
20323878	7	0.5	1
20323878	8	0.45	1
20323878	9	0.5	1
20323878	10	0.5	1
20331070	1	0.625	0
20348076	1	0.8	0
20348076	2	0.6	0
20348076	3	0.6	0
20348076	4	0.5	0
20348076	5	0.3	0
20348076	6	0.5	0
20348076	7	0.45	0
20348076	8	0.4	0
20348076	9	0.4	0
20348076	10	0.4	0
20348076	11	0.5	0
20348076	12	0.4	0
20348076	13	0.5	0
20348076	14	0.4	0
20356668	1	0.7	1
20356668	2	0.8	1
20369499	1	0.35	0
20369499	2	0.7	0
20369499	3	0.6	0
20374164	1	0.5	0
20374164	2	0.5	0
20374164	3	0.4	0
20374164	4	0.5	0
20374164	5	0.5	0
20374164	6	0.4	0
20374164	7	0.5	0
20374164	8	0.4	0
20374164	9	0.5	0
20374164	10	0.4	0
20374164	11	0.4	0
20374164	12	0.5	0
20374164	13	0.5	0
20374164	14	0.5	0
20388956	1	1.2	1
20388956	2	1.1	1
20388956	4	1.2	1
20388956	5	1.4	1
20388956	6	1.4	1
20388956	7	1.2	1
20393299	1	0.8	0
20393299	2	0.7	0
20393299	3	0.8	0
20393299	4	0.75	0
20393299	5	0.766667	0
20393299	6	0.725	0
20393299	7	0.8	0
20393299	8	0.7	0
20393299	9	0.6	0
20393299	10	0.6	0
20393299	11	0.6	0
20393299	12	0.65	0
20393299	13	0.6	0
20393299	14	0.55	0
20401746	1	1.05	0
20401746	2	1.1	0
20401746	3	1	0
20401746	4	0.8	0
20401746	5	0.9	0
20401746	6	0.9	0
20401746	7	1	0
20401746	8	1.1	0
20401746	9	1.1	0
20401746	10	1.1	0
20401746	11	0.9	0
20401746	12	1	0
20401746	13	0.9	0
20401746	14	0.966667	0
20408101	1	0.7	0
20408101	2	0.7	0
20408101	3	0.9	0
20408101	4	0.8	0
20408101	5	0.7	0
20408101	6	0.6	0
20408101	7	0.75	0
20408101	8	0.8	0
20408101	9	0.833333	0
20408101	10	0.7	0
20408101	11	0.6	0
20408101	12	0.6	0
20408101	13	0.7	0
20408101	14	0.6	0
20410940	1	0.8	0
20410940	2	0.6	0
20410940	3	0.6	0
20410940	4	0.5	0
20410940	5	0.6	0
20410940	6	0.6	0
20410940	7	0.6	0
20410940	8	0.5	0
20410940	9	0.7	0
20410940	10	0.6	0
20410940	11	0.533333	0
20410940	12	0.45	0
20410940	13	0.5	0
20410940	14	0.4	0
20454348	1	0.9	1
20454348	2	0.9	1
20454348	3	1	1
20468017	1	0.9	0
20468017	2	0.8	0
20468017	3	0.8	0
20468017	4	0.7	0
20468017	5	0.7	0
20468017	6	0.8	0
20468017	7	0.7	0
20468017	8	0.666667	0
20468017	9	0.6	0
20468017	10	0.8	0
20468017	11	0.7	0
20468017	12	0.8	0
20468017	13	0.7	0
20468017	14	0.8	0
20478923	1	0.8	0
20478923	2	0.8	0
20478923	3	0.9	0
20478923	4	1	0
20478923	6	0.9	0
20478923	7	0.75	0
20478923	8	0.6	0
20478923	10	0.7	0
20478923	11	0.6	0
20478923	13	0.6	0
20482625	1	1	0
20482625	2	0.9	0
20482625	3	0.7	0
20482625	4	0.9	0
20482625	5	0.8	0
20482625	6	0.6	0
20482625	7	0.6	0
20482625	8	0.8	0
20482625	9	0.7	0
20482625	10	0.7	0
20482625	11	0.8	0
20482625	12	0.6	0
20482625	13	0.7	0
20482625	14	0.6	0
20483724	1	0.8	0
20483724	2	0.7	0
20483724	3	0.75	0
20483724	4	0.7	0
20483724	5	0.75	0
20483724	6	0.65	0
20483724	7	0.5	0
20483724	8	0.5	0
20483724	9	0.45	0
20483724	10	0.5	0
20483724	11	0.466667	0
20483724	12	0.5	0
20483724	13	0.5	0
20483724	14	0.5	0
20495450	1	0.6	0
20495450	2	0.5	0
20495450	3	0.5	0
20495450	4	0.5	0
20495450	5	0.5	0
20495450	6	0.4	0
20495450	7	0.4	0
20495450	8	0.4	0
20495450	9	0.3	0
20495450	10	0.3	0
20495450	11	0.333333	0
20495450	12	0.3	0
20495450	13	0.3	0
20495450	14	0.2	0
20497882	1	0.733333	0
20497882	2	0.6	0
20497882	3	0.6	0
20514502	1	0.6	1
20514502	2	0.5	1
20514502	3	0.65	1
20514502	4	0.633333	1
20514502	5	0.65	1
20514502	6	0.6	1
20514502	7	0.7	1
20514502	8	0.7	1
20514502	9	0.6	1
20514502	10	0.6	1
20514502	11	0.7	1
20528432	1	0.925	0
20528432	2	0.766667	0
20585363	1	0.7	1
20585363	2	0.6	1
20585363	3	0.7	1
20585363	4	0.7	1
20585363	5	0.8	1
20585363	7	0.8	1
20586822	1	0.9	0
20586822	2	0.8	0
20586822	3	0.666667	0
20586822	5	0.8	0
20586822	6	0.7	0
20586822	7	0.8	0
20586822	8	0.7	0
20586822	9	0.6	0
20586822	10	0.6	0
20586822	13	0.6	0
20586822	14	0.6	0
20597923	1	0.9	1
20636041	2	0.7	1
20636041	3	0.8	1
20636041	4	0.7	1
20642625	1	0.7	1
20642625	2	0.8	1
20642625	3	0.7	1
20642625	4	0.6	1
20642625	5	0.5	1
20642625	6	0.6	1
20642625	7	0.6	1
20642625	8	0.5	1
20642625	9	0.5	1
20642625	10	0.5	1
20642625	11	0.7	1
20642625	12	0.7	1
20642625	13	0.6	1
20644811	1	0.8	1
20644811	2	1	1
20645052	1	0.4	0
20645052	2	0.5	0
20645052	3	0.45	0
20645052	4	0.5	0
20645052	5	0.6	0
20645052	6	0.6	0
20645052	7	0.4	0
20645052	8	0.4	0
20645052	11	0.5	0
20645052	12	0.5	0
20647389	1	0.7	1
20647389	2	0.9	1
20661298	1	0.8	0
20661298	2	0.9	0
20661298	3	0.8	0
20661298	4	0.8	0
20661298	5	1	0
20661298	6	0.9	0
20661298	8	0.7	0
20661298	9	0.8	0
20661298	11	0.7	0
20661298	13	0.7	0
20668478	1	0.75	1
20668478	2	0.85	1
20668478	3	0.6	1
20668478	4	0.7	1
20668478	5	0.8	1
20668478	6	0.8	1
20668478	7	0.6	1
20668478	8	0.6	1
20668478	9	0.8	1
20668478	11	0.8	1
20668478	12	0.9	1
20675727	1	0.8	1
20675727	2	0.9	1
20675727	3	0.9	1
20675727	4	0.8	1
20675727	5	0.9	1
20675727	6	1	1
20675727	7	0.9	1
20675727	9	0.9	1
20675727	10	1	1
20675727	11	0.8	1
20675727	12	1	1
20676389	1	0.85	0
20676389	2	0.65	0
20676389	3	0.5	0
20676389	4	0.7	0
20676389	5	0.6	0
20676389	6	0.6	0
20676389	7	0.6	0
20676389	8	0.666667	0
20676389	9	0.533333	0
20676389	10	0.6	0
20676389	11	0.5	0
20676389	12	0.6	0
20676389	13	0.5	0
20676389	14	0.6	0
20711424	1	0.9	1
20711424	2	0.7	1
20711424	3	0.9	1
20711424	6	0.9	1
20711424	7	0.9	1
20711424	8	1	1
20720471	1	0.466667	0
20720471	2	0.4	0
20720471	3	0.4	0
20720471	4	0.3	0
20720471	5	0.3	0
20720471	6	0.4	0
20720471	7	0.3	0
20720471	8	0.3	0
20720471	9	0.3	0
20720471	10	0.3	0
20720471	11	0.3	0
20720471	12	0.4	0
20720471	13	0.3	0
20720471	14	0.2	0
20737586	1	0.9	0
20737586	2	0.9	0
20737586	3	0.7	0
20737586	4	0.6	0
20737586	5	0.7	0
20737586	6	0.8	0
20737586	7	0.7	0
20737586	8	0.6	0
20737586	9	0.7	0
20737586	10	0.7	0
20737586	11	0.7	0
20737586	12	0.7	0
20737586	13	0.7	0
20737586	14	0.5	0
20763931	1	0.9	0
20763931	2	0.9	0
20763931	3	0.8	0
20763931	4	0.8	0
20763931	5	0.8	0
20763931	6	0.7	0
20763931	7	0.8	0
20763931	9	0.7	0
20763931	10	0.7	0
20763931	11	0.6	0
20763931	12	0.8	0
20763931	13	0.6	0
20791466	1	0.5	0
20791466	2	0.5	0
20791466	3	0.5	0
20791466	4	0.5	0
20791466	5	0.5	0
20791466	6	0.6	0
20791466	8	0.6	0
20791466	10	0.6	0
20791466	11	0.6	0
20791466	13	0.6	0
20791466	14	0.5	0
20801859	1	1.1	1
20801859	2	1.1	1
20828745	1	0.7	1
20828745	2	0.6	1
20878630	1	0.5	0
20878630	3	0.6	0
20878630	4	0.3	0
20878630	5	0.4	0
20878630	6	0.4	0
20878630	7	0.4	0
20878630	8	0.4	0
20878630	9	0.5	0
20878630	10	0.3	0
20878630	11	0.3	0
20878630	12	0.4	0
20878630	13	0.5	0
20878630	14	0.3	0
20880069	1	0.5	1
20880069	2	0.6	1
20880069	4	0.6	1
20882669	2	0.75	0
20882669	4	1.65	0
20882669	5	1.6	0
20882669	6	1.6	0
20882669	7	1.6	0
20882669	8	1.3	0
20882669	9	1.2	0
20882669	10	1.05	0
20882669	12	0.9	0
20882669	14	1	0
20897880	1	2.8	0
20897880	2	2.45	0
20897880	3	2.2	0
20897880	4	2.13333	0
20897880	5	2.13333	0
20897880	6	2.3	0
20897880	7	2.2	0
20897880	8	2.3	0
20897880	9	2.65	0
20897880	10	2.6	0
20897880	11	2.7	0
20908595	1	1.5	1
20908595	2	1.3	1
20908595	3	1.1	1
20908595	4	1.2	1
20908595	5	1.2	1
20908595	6	1.2	1
20908595	7	1.45	1
20908595	8	1.3	1
20908595	9	1	1
20908595	10	1.1	1
20908595	11	1.1	1
20916211	1	0.75	1
20916211	2	0.6	1
20916211	3	0.6	1
20916211	4	0.5	1
20916211	5	0.6	1
20916211	6	0.55	1
20916211	7	0.5	1
20916211	8	0.6	1
20916211	9	0.6	1
20916211	10	0.7	1
20916211	11	0.7	1
20916211	12	0.6	1
20916211	13	0.7	1
20917927	1	1.2	0
20917927	2	0.8	0
20917927	3	0.9	0
20917927	4	1	0
20917927	5	0.9	0
20917927	6	0.8	0
20917927	7	0.7	0
20917927	8	0.7	0
20917927	9	0.8	0
20917927	10	0.7	0
20917927	11	0.9	0
20917927	12	0.7	0
20917927	13	0.7	0
20917927	14	0.7	0
20925395	1	0.55	0
20925395	2	0.6	0
20925395	3	0.6	0
20925395	4	0.4	0
20925395	5	0.5	0
20925395	6	0.433333	0
20925395	7	0.3	0
20925395	8	0.35	0
20925395	9	0.4	0
20925395	10	0.4	0
20925395	11	0.6	0
20925395	12	0.6	0
20925395	13	0.6	0
20925395	14	0.6	0
20932748	1	0.8	0
20932748	2	1	0
20932748	3	1	0
20932748	4	0.9	0
20932748	5	1	0
20932748	6	1	0
20932748	8	0.9	0
20932748	9	0.8	0
20942500	1	0.85	1
20942500	2	0.9	1
20942500	3	0.9	1
20942500	4	0.9	1
20942500	5	0.8	1
20942500	6	0.8	1
20942500	7	0.7	1
20942500	8	0.75	1
20942500	9	0.7	1
20942500	10	0.6	1
20942500	11	0.6	1
20942500	12	0.8	1
20942500	13	0.7	1
20963921	1	0.8	1
20963921	2	0.8	1
20963921	3	0.9	1
20963921	5	0.9	1
20980030	1	0.5	1
20980030	2	0.5	1
20980030	3	0.4	1
20980030	4	0.5	1
20994976	1	0.6	0
20994976	2	0.6	0
20994976	3	0.5	0
20994976	4	0.4	0
20994976	5	0.5	0
20994976	6	0.5	0
20994976	7	0.4	0
20994976	8	0.5	0
20994976	9	0.5	0
20994976	10	0.5	0
20994976	11	0.4	0
20994976	12	0.5	0
20994976	13	0.5	0
20994976	14	0.4	0
21004418	1	0.5	1
21004418	2	0.5	1
21004418	3	0.5	1
21004418	4	0.6	1
21004418	5	0.5	1
21004418	6	0.4	1
21004418	7	0.5	1
21004418	8	0.5	1
21004418	9	0.5	1
21004418	10	0.5	1
21004418	12	0.5	1
21004418	13	0.5	1
21004418	14	0.6	1
21032771	3	0.6	1
21042724	1	1.3	1
21042724	2	1.1	1
21042724	3	1.1	1
21042724	4	1	1
21042724	5	0.9	1
21042724	6	1.2	1
21062142	1	0.8	0
21062142	2	0.6	0
21062142	3	0.6	0
21062142	4	0.6	0
21062142	5	0.7	0
21062142	6	0.625	0
21062142	7	0.4	0
21062142	8	0.4	0
21062142	9	0.45	0
21062142	10	0.4	0
21062142	11	0.4	0
21062142	12	0.4	0
21062142	13	0.433333	0
21062142	14	0.4	0
21076962	1	1.1	0
21076962	2	1.1	0
21076962	3	1.05	0
21076962	4	0.9	0
21076962	5	0.9	0
21076962	6	0.725	0
21076962	7	0.8	0
21076962	8	0.75	0
21076962	9	0.8	0
21076962	10	0.8	0
21076962	11	0.85	0
21076962	14	0.9	0
21077260	1	0.4	0
21077260	2	0.466667	0
21077260	3	0.5	0
21077260	4	0.5	0
21077260	5	0.5	0
21077260	6	0.5	0
21077260	7	0.6	0
21077260	8	0.5	0
21077260	9	0.6	0
21077260	10	0.5	0
21077260	11	0.4	0
21077260	12	0.5	0
21077260	13	0.5	0
21077260	14	0.6	0
21083287	1	0.7	1
21083287	2	0.5	1
21083287	3	0.5	1
21083287	5	0.6	1
21097398	1	0.7	1
21097398	2	0.9	1
21141565	1	0.9	0
21141565	2	0.8	0
21141565	3	0.8	0
21141565	4	0.8	0
21141565	5	0.9	0
21141565	6	0.8	0
21141565	7	0.9	0
21141565	9	0.8	0
21201652	1	0.55	1
21201652	2	0.5	1
21201652	3	0.6	1
21201652	4	0.5	1
21201652	7	0.55	1
21207224	1	1.1	0
21207224	2	1.2	0
21212718	1	1.1	0
21212718	2	0.9	0
21212718	3	0.9	0
21212718	4	1.1	0
21212718	5	1.2	0
21212718	6	1.45	0
21212718	7	1.1	0
21212718	8	0.9	0
21212718	9	0.9	0
21212718	10	1	0
21212718	11	0.9	0
21212718	12	0.8	0
21212718	13	1.1	0
21212718	14	0.95	0
21221757	1	1.2	0
21221757	2	1.2	0
21221757	3	1.1	0
21221757	4	1	0
21221757	5	1.1	0
21221757	6	1	0
21221757	7	1.1	0
21221757	8	1	0
21221757	9	1.1	0
21221757	10	1	0
21221757	11	1.05	0
21221757	12	1	0
21221757	13	1.05	0
21221757	14	1.05	0
21222658	1	1	1
21222658	2	1	1
21222658	3	1	1
21222658	4	0.9	1
21226005	2	0.5	1
21226005	3	0.5	1
21226005	4	0.5	1
21242637	1	1.05	1
21242637	2	1	1
21242637	3	1.1	1
21242637	4	0.9	1
21242637	6	1	1
21242637	7	0.9	1
21242637	8	0.9	1
21242637	9	0.9	1
21242637	10	1	1
21253784	1	2.35714	0
21253784	2	2.85	0
21253784	3	2.7	0
21253784	5	2.2	0
21253784	6	2.6	0
21253784	7	2.2	0
21253784	8	1.85	0
21253784	10	1.7	0
21253784	11	1.9	0
21253784	12	1.8	0
21253784	13	2	0
21253784	14	2	0
21259204	1	0.5	1
21259204	2	0.5	1
21259204	3	0.5	1
21259204	4	0.5	1
21259204	5	0.6	1
21259204	6	0.6	1
21259204	7	0.6	1
21259204	8	0.6	1
21259204	9	0.6	1
21259204	10	0.5	1
21259204	12	0.6	1
21261973	1	0.6	1
21261973	2	0.6	1
21261973	3	0.8	1
21261973	4	0.6	1
21261973	5	0.6	1
21261973	6	0.7	1
21263921	1	0.9	1
21263921	2	0.9	1
21269378	1	1	1
21269378	2	1	1
21269378	3	1.1	1
21269378	4	1.1	1
21269378	5	1.1	1
21277228	1	0.8	1
21277228	2	0.8	1
21277228	3	0.8	1
21285892	1	1	0
21285892	2	1.1	0
21285892	3	1.2	0
21285892	4	1.1	0
21285892	5	0.9	0
21285892	6	0.9	0
21285892	7	0.8	0
21285892	8	0.7	0
21287757	1	1	0
21287757	2	1	0
21287757	3	0.6	0
21287757	4	0.7	0
21287757	5	0.5	0
21287757	6	0.533333	0
21287757	7	0.6	0
21287757	8	0.6	0
21287757	9	0.6	0
21287757	10	0.6	0
21287757	11	0.6	0
21287757	12	0.6	0
21287757	13	0.6	0
21287757	14	0.6	0
21289599	1	0.566667	0
21289599	2	0.5	0
21289599	3	0.4	0
21289599	4	0.4	0
21289599	5	0.4	0
21289599	6	0.4	0
21289599	7	0.4	0
21289599	8	0.4	0
21289599	9	0.3	0
21289599	10	0.4	0
21289599	11	0.5	0
21289599	12	0.4	0
21289599	13	0.3	0
21289599	14	0.3	0
21297933	1	0.8	1
21297933	2	0.6	1
21297933	3	0.6	1
21297933	4	0.7	1
21297933	5	0.7	1
21297933	6	0.9	1
21297933	7	0.7	1
21317539	1	1	1
21317539	2	0.8	1
21317539	3	0.7	1
21317539	4	0.7	1
21317539	5	0.7	1
21317539	6	1	1
21317539	7	0.8	1
21317539	8	0.8	1
21323725	1	0.7	1
21323725	2	0.7	1
21323725	3	0.666667	1
21323725	4	0.6	1
21323725	5	0.6	1
21323725	6	0.55	1
21323725	7	0.5	1
21323725	8	0.5	1
21323725	9	0.5	1
21323725	10	0.5	1
21323725	11	0.6	1
21359984	1	0.6	0
21359984	2	0.7	0
21359984	3	0.6	0
21359984	4	0.6	0
21359984	5	0.6	0
21376157	1	0.7	1
21376157	2	0.7	1
21376157	3	0.7	1
21376157	4	0.7	1
21376157	5	0.65	1
21376157	6	0.7	1
21376157	7	0.7	1
21376157	8	0.7	1
21402567	1	1	1
21409771	1	0.7	1
21413630	1	0.8	1
21413630	2	0.7	1
21413630	3	0.7	1
21413630	4	0.7	1
21413630	6	0.8	1
21432164	1	0.7	1
21432164	2	0.7	1
21432164	3	0.6	1
21445828	1	0.9	1
21461671	1	0.6	1
21461671	2	0.6	1
21461671	3	0.5	1
21461671	7	0.7	1
21461671	8	0.6	1
21480329	1	0.8	1
21480329	2	0.7	1
21484874	1	1.2	1
21484874	2	1.3	1
21501769	1	0.9	1
21501769	2	0.9	1
21501769	3	0.9	1
21501769	4	0.9	1
21501769	5	0.9	1
21538900	1	1.2	1
21538900	2	1	1
21538900	3	1.1	1
21538900	4	0.9	1
21540008	1	0.7	0
21540008	2	0.7	0
21540008	3	0.7	0
21540008	4	0.6	0
21540008	6	0.8	0
21540008	7	0.7	0
21540008	8	0.7	0
21540008	9	0.7	0
21540008	10	0.7	0
21540008	11	0.8	0
21540008	12	0.6	0
21540008	14	0.6	0
21575545	1	0.5	1
21575545	2	0.5	1
21575545	3	0.5	1
21575545	4	0.6	1
21575545	5	0.7	1
21575545	7	0.5	1
21575545	9	0.6	1
21578548	1	0.8	0
21578548	2	0.9	0
21578548	3	0.8	0
21578548	4	0.9	0
21578548	6	0.9	0
21578548	7	0.8	0
21578548	8	0.9	0
21578548	9	0.8	0
21578548	10	0.9	0
21578548	11	0.9	0
21578548	13	0.8	0
21578548	14	0.9	0
21585652	1	0.6	0
21594949	1	0.8	1
21594949	2	0.7	1
21594949	3	0.8	1
21601982	1	0.75	0
21601982	2	0.533333	0
21611540	1	1.33333	0
21611540	2	1.5	0
21611540	3	1.3	0
21611540	4	1.3	0
21652381	1	0.6	1
21652381	2	0.6	1
21652381	3	0.6	1
21698913	1	1.1	1
21698913	2	0.9	1
21740278	1	0.6	1
21740278	2	0.7	1
21740278	3	0.6	1
21740278	4	0.6	1
21740278	5	0.6	1
21740278	6	0.6	1
21740278	7	0.6	1
21740278	8	0.6	1
21740278	9	0.6	1
21758834	1	0.9	0
21758834	2	0.6	0
21758834	3	0.6	0
21758834	4	0.6	0
21758834	5	0.7	0
21758834	6	0.6	0
21758834	7	0.6	0
21758834	8	0.5	0
21758834	9	0.5	0
21758834	10	0.5	0
21758834	11	0.5	0
21758834	12	0.4	0
21758834	13	0.4	0
21758834	14	0.4	0
21764648	1	1	1
21764648	2	0.8	1
21764648	3	0.8	1
21764648	4	0.9	1
21764648	9	0.8	1
21817201	1	0.5	1
21817201	2	0.45	1
21817201	3	0.5	1
21817201	4	0.5	1
21817201	5	0.4	1
21817201	6	0.5	1
21817201	7	0.5	1
21817201	9	0.4	1
21817201	10	0.5	1
21817201	11	0.6	1
21823187	2	0.9	1
21843080	2	0.8	1
21843080	3	0.7	1
21843080	4	0.7	1
21843080	5	0.6	1
21843080	7	0.7	1
21843080	8	0.7	1
21843080	9	0.7	1
21843080	10	0.6	1
21865572	1	0.625	0
21865572	2	0.46	0
21865572	3	0.35	0
21865572	4	0.35	0
21865572	5	0.4	0
21865572	6	0.4	0
21865572	7	0.3	0
21865572	8	0.3	0
21865572	10	0.266667	0
21865572	11	0.3	0
21865572	12	0.3	0
21865572	13	0.3	0
21865572	14	0.3	0
21876540	1	0.625	1
21876540	2	0.7	1
21876540	3	0.7	1
21876540	4	0.75	1
21876540	5	0.7	1
21876540	6	0.6	1
21876540	7	0.6	1
21876540	8	0.6	1
21876540	9	0.6	1
21876540	10	0.7	1
21876540	11	0.6	1
21878501	1	0.6	0
21878501	2	0.5	0
21878501	3	0.6	0
21878501	4	0.7	0
21878501	5	0.5	0
21878501	6	0.5	0
21878501	7	0.433333	0
21878501	8	0.4	0
21878501	9	0.425	0
21878501	10	0.4	0
21878501	11	0.35	0
21878501	12	0.5	0
21878501	13	0.4	0
21896299	1	0.8	0
21896299	2	0.7	0
21896299	3	0.8	0
21896299	4	0.7	0
21896299	5	0.8	0
21896299	6	0.9	0
21896299	9	0.7	0
21899375	1	0.55	1
21899375	3	0.4	1
21899375	4	0.5	1
21899375	7	0.6	1
21900706	1	1	0
21900706	2	0.95	0
21900706	3	0.9	0
21900706	4	0.85	0
21900706	5	0.9	0
21900706	6	0.8	0
21900706	7	0.8	0
21900706	8	0.9	0
21900706	9	0.9	0
21900706	10	0.9	0
21900706	11	1	0
21900706	12	0.9	0
21900706	13	0.9	0
21900706	14	1.2	0
21905378	1	0.6	0
21905378	2	0.5	0
21905378	3	0.5	0
21905378	4	0.45	0
21905378	5	0.35	0
21905378	6	0.4	0
21905378	7	0.4	0
21905378	8	0.5	0
21905378	9	0.4	0
21905378	10	0.4	0
21905378	11	0.5	0
21905378	12	0.5	0
21905378	13	0.5	0
21905378	14	0.7	0
21908688	1	0.733333	0
21908688	2	0.5	0
21908688	3	0.5	0
21908688	4	0.4	0
21908688	5	0.5	0
21908688	6	0.4	0
21908688	7	0.4	0
21908688	8	0.6	0
21908688	9	0.4	0
21908688	10	0.5	0
21908688	11	0.5	0
21908688	12	0.5	0
21908688	13	0.5	0
21944638	1	0.566667	0
21944638	2	0.433333	0
21944638	3	0.6	0
21946612	1	1	0
21946612	2	0.85	0
21946612	3	0.85	0
21946612	4	0.8	0
21946612	5	0.9	0
21946612	6	0.8	0
21946612	7	0.7	0
21946612	8	0.7	0
21946612	9	0.7	0
21946612	10	0.7	0
21946612	11	0.5	0
21946612	12	0.6	0
21946612	13	0.6	0
21946612	14	0.5	0
21951160	1	1.1	1
21951160	2	1.1	1
21954630	1	1	0
21954630	2	0.9	0
21954630	3	1	0
21954630	4	1.3	0
21954630	5	0.9	0
21954630	6	0.85	0
21954630	7	0.9	0
21954630	8	0.9	0
21954630	9	0.9	0
21954630	10	0.8	0
21954630	11	1	0
21954630	12	1	0
21954630	13	0.9	0
21954630	14	0.8	0
21955140	1	0.7	0
21955140	2	0.7	0
21955140	4	0.75	0
21955140	6	0.5	0
21955140	7	0.55	0
21955140	8	0.5	0
21958955	1	0.65	0
21958955	2	0.575	0
21958955	3	0.5	0
21958955	4	0.5	0
21958955	5	0.4	0
21958955	6	0.4	0
21958955	7	0.35	0
21958955	8	0.4	0
21958955	9	0.4	0
21958955	10	0.4	0
21958955	11	0.4	0
21958955	12	0.4	0
21958955	13	0.4	0
21958955	14	0.4	0
21970111	1	0.566667	0
21970111	2	0.6	0
21970111	3	0.5	0
21970111	4	0.4	0
21970111	5	0.366667	0
21970111	6	0.36	0
21970111	7	0.333333	0
21970111	8	0.4	0
21970111	9	0.4	0
21970111	10	0.35	0
22032476	1	0.85	0
22043416	1	0.7	0
22043416	2	0.8	0
22043416	3	0.9	0
22043416	4	0.7	0
22043416	6	0.7	0
22071375	1	0.6	1
22071375	2	0.6	1
22071375	3	0.6	1
22071375	4	0.5	1
22071375	7	0.5	1
22071375	8	0.5	1
22071375	9	0.5	1
22071375	10	0.5	1
22073462	1	0.625	0
22080098	1	1	1
22080098	2	0.8	1
22080098	3	0.8	1
22080098	4	0.9	1
22080098	5	0.9	1
22080098	6	0.8	1
22080098	7	0.8	1
22080098	8	0.7	1
22080098	9	0.7	1
22080098	10	0.7	1
22080098	11	0.8	1
22133932	1	0.8	0
22146004	1	0.6	1
22146004	2	0.5	1
22146004	3	0.5	1
22152100	1	0.6	0
22152100	2	0.5	0
22152100	3	0.5	0
22152100	4	0.5	0
22152100	5	0.5	0
22152100	6	0.5	0
22152100	7	0.45	0
22152100	8	0.4	0
22152100	9	0.5	0
22152100	11	0.3	0
22152100	12	0.5	0
22152100	13	0.45	0
22152100	14	0.4	0
22155026	1	0.7	0
22155026	2	0.9	0
22155026	3	0.5	0
22155026	4	0.6	0
22155026	5	0.5	0
22155026	6	0.7	0
22155026	7	0.6	0
22155026	8	0.6	0
22155026	9	0.4	0
22155026	10	0.5	0
22155026	11	0.4	0
22155026	12	0.6	0
22155026	14	0.65	0
22155237	1	0.9	1
22161815	1	0.6	0
22161815	2	0.433333	0
22161815	3	0.333333	0
22161815	4	0.4	0
22161815	5	0.5	0
22161815	6	0.3	0
22161815	7	0.4	0
22161815	8	0.3	0
22161815	9	0.4	0
22164573	1	0.6	0
22164573	2	0.5	0
22164573	3	0.6	0
22164573	4	0.6	0
22164573	5	0.6	0
22164573	6	0.6	0
22164573	7	0.5	0
22164573	8	0.5	0
22164573	9	0.6	0
22164573	10	0.5	0
22164573	11	0.5	0
22164573	12	0.5	0
22164573	13	0.6	0
22164573	14	0.6	0
22186477	1	1	0
22186477	2	0.7	0
22186477	3	0.6	0
22186477	4	0.7	0
22186477	5	0.6	0
22186477	6	0.5	0
22186477	7	0.6	0
22186477	8	0.7	0
22186477	9	0.6	0
22186477	10	0.6	0
22186477	11	0.5	0
22186477	12	0.5	0
22186477	13	0.5	0
22186477	14	0.5	0
22186715	1	0.55	0
22186715	2	0.7	0
22186715	3	0.7	0
22186715	4	0.6	0
22186715	5	0.5	0
22186715	6	0.6	0
22186715	7	0.5	0
22186715	8	0.6	0
22186715	10	0.4	0
22186715	11	0.4	0
22186715	12	0.4	0
22186715	13	0.4	0
22186715	14	0.5	0
22211014	1	0.6	1
22211014	2	0.75	1
22211014	3	0.9	1
22211014	4	0.9	1
22227643	1	0.7	1
22227643	2	0.7	1
22227643	3	0.7	1
22227643	4	0.7	1
22227643	8	1	1
22255704	1	0.7	1
22255704	2	0.7	1
22255704	3	0.8	1
22255704	4	0.7	1
22255704	5	0.7	1
22255704	6	0.8	1
22255704	7	0.7	1
22255704	8	0.8	1
22255704	9	0.8	1
22268664	1	0.6	1
22268664	2	0.6	1
22269972	1	1.15	0
22269972	2	1.05	0
22285239	1	0.6	1
22285239	2	0.6	1
22285239	3	0.5	1
22285239	4	0.5	1
22285239	5	0.5	1
22307325	1	0.5	0
22307325	2	0.4	0
22307325	3	0.4	0
22307325	4	0.4	0
22309443	1	0.7	0
22309443	2	0.7	0
22309443	3	0.6	0
22309443	4	0.6	0
22309443	5	0.7	0
22309443	6	0.7	0
22309443	7	0.6	0
22314203	1	1	1
22314203	2	1	1
22319776	1	1	1
22319776	2	1	1
22319776	3	1	1
22319776	4	1.1	1
22319776	5	1	1
22319776	6	1.2	1
22320750	1	0.65	0
22320750	2	0.5	0
22320750	3	0.5	0
22320750	4	0.4	0
22320750	5	0.4	0
22320750	6	0.4	0
22320750	7	0.5	0
22320750	8	0.4	0
22320750	9	0.5	0
22320750	10	0.5	0
22320750	11	0.4	0
22320750	13	0.45	0
22339886	1	0.7	1
22339886	2	0.7	1
22339886	3	0.7	1
22339886	4	0.7	1
22339886	5	0.8	1
22339886	6	0.8	1
22339886	7	0.75	1
22339886	9	0.8	1
22339886	10	0.8	1
22344130	1	0.9	1
22344130	2	0.8	1
22344130	3	0.9	1
22344130	4	0.8	1
22344130	5	0.9	1
22344130	6	1	1
22344130	7	0.9	1
22344130	8	1	1
22350899	1	0.6	0
22350899	2	0.7	0
22350899	3	0.6	0
22350899	4	0.7	0
22350899	5	0.7	0
22350899	6	0.75	0
22350899	7	0.7	0
22350899	8	0.8	0
22350899	9	0.7	0
22350899	10	0.6	0
22350899	11	0.7	0
22350899	12	0.6	0
22350899	13	0.6	0
22350899	14	0.5	0
22356177	1	0.6	0
22356177	2	0.7	0
22356177	3	0.5	0
22356177	4	0.6	0
22356177	5	0.5	0
22356177	6	0.5	0
22356177	7	0.4	0
22356177	8	0.45	0
22356177	9	0.4	0
22356177	10	0.4	0
22356177	11	0.4	0
22356177	12	0.4	0
22356177	13	0.4	0
22356177	14	0.4	0
22379934	1	0.5	0
22379934	2	0.5	0
22379934	3	0.5	0
22379934	4	0.5	0
22379934	5	0.5	0
22379934	6	0.4	0
22379934	7	0.4	0
22379934	8	0.6	0
22379934	9	0.6	0
22379934	10	0.55	0
22379934	11	0.5	0
22379934	12	0.5	0
22379934	13	0.4	0
22379934	14	0.4	0
22411202	1	0.8	1
22411202	2	0.7	1
22411202	3	0.8	1
22411202	4	0.9	1
22411202	5	0.8	1
22411202	6	0.8	1
22419270	1	0.9	1
22424709	1	0.6	1
22424709	2	0.5	1
22424709	3	0.5	1
22424709	4	0.5	1
22424709	5	0.5	1
22424709	6	0.4	1
22424709	7	0.5	1
22424709	8	0.5	1
22447439	1	0.5	0
22447439	2	0.5	0
22447439	3	0.3	0
22447439	4	0.4	0
22447439	5	0.5	0
22447439	6	0.5	0
22447439	7	0.5	0
22447439	8	0.5	0
22447439	9	0.366667	0
22447439	10	0.4	0
22447439	11	0.4	0
22447439	12	0.4	0
22447439	13	0.4	0
22447439	14	0.4	0
22451208	1	0.65	1
22462048	1	0.75	1
22462048	2	0.7	1
22462048	3	0.6	1
22462048	4	0.8	1
22462048	6	0.8	1
22466353	1	1.1	0
22466353	2	1	0
22466353	3	1.2	0
22466353	4	0.9	0
22466353	5	0.9	0
22466353	6	1	0
22466353	7	1	0
22466353	8	0.9	0
22466353	9	1	0
22466353	12	0.9	0
22466353	14	1.1	0
22482068	1	0.8	0
22482068	2	0.7	0
22482068	3	0.7	0
22487025	1	1	1
22487025	2	1.2	1
22487025	3	1.2	1
22487025	4	1.2	1
22487025	5	1	1
22533042	1	0.7	1
22533042	2	0.7	1
22533042	4	0.7	1
22533042	5	0.7	1
22533042	6	0.7	1
22552604	1	0.8	0
22552604	2	0.8	0
22552604	3	0.7	0
22552604	4	0.75	0
22552604	5	0.7	0
22552604	6	0.7	0
22552604	7	0.666667	0
22552604	8	0.7	0
22552604	9	0.6	0
22552604	10	0.5	0
22552604	11	0.55	0
22552604	12	0.6	0
22552604	13	0.7	0
22552604	14	0.6	0
22557609	1	1.23333	0
22557609	2	0.95	0
22557609	3	0.8	0
22557609	4	0.92	0
22557609	5	0.966667	0
22557609	6	1.03333	0
22557609	7	1.15	0
22557609	8	0.85	0
22557609	9	0.933333	0
22557609	10	0.95	0
22557609	11	1	0
22557609	12	0.75	0
22557609	14	0.6	0
22559295	1	0.9	1
22559295	2	0.9	1
22559295	3	1	1
22559295	7	1	1
22559510	1	1	0
22559510	2	0.8	0
22559510	3	0.9	0
22559510	4	0.9	0
22559510	5	1	0
22559510	6	0.9	0
22559510	7	1	0
22559510	8	0.95	0
22559510	9	0.85	0
22559510	10	0.825	0
22559510	11	0.8	0
22559510	12	0.8	0
22559510	13	0.733333	0
22559510	14	0.8	0
22568197	1	0.7	1
22568197	2	0.7	1
22568197	3	0.55	1
22568197	4	0.5	1
22568197	5	0.5	1
22568197	6	0.5	1
22568197	7	0.6	1
22568197	8	0.6	1
22568197	9	0.6	1
22569654	1	0.9	0
22569654	2	0.7	0
22569654	3	0.7	0
22569654	4	0.7	0
22569654	5	0.6	0
22569654	6	0.7	0
22569654	7	0.7	0
22569654	8	0.7	0
22569654	9	0.7	0
22569654	10	0.7	0
22569654	11	0.75	0
22569654	12	0.7	0
22569654	13	0.9	0
22569654	14	0.8	0
22582065	1	1.1	0
22582065	2	1.25	0
22584547	1	1.15	0
22584547	2	0.8	0
22584547	3	0.8	0
22584547	4	0.8	0
22584547	5	0.8	0
22584547	6	0.95	0
22584547	7	1	0
22584547	8	0.9	0
22584547	9	0.7	0
22584547	10	0.7	0
22584547	11	0.55	0
22584547	12	0.7	0
22584547	13	0.6	0
22584547	14	0.5	0
22592667	1	1	1
22592667	2	1.1	1
22592667	3	0.9	1
22592667	4	0.9	1
22633810	1	0.65	1
22633810	2	0.6	1
22633810	4	0.6	1
22633810	5	0.6	1
22654288	1	0.8	0
22670627	1	0.7	0
22670627	2	0.6	0
22670627	3	0.6	0
22670627	4	0.6	0
22670627	5	0.6	0
22670627	6	0.6	0
22670627	7	0.6	0
22670627	8	0.6	0
22670627	9	0.7	0
22670627	10	0.5	0
22670627	11	0.5	0
22670627	12	0.6	0
22670627	13	0.6	0
22670627	14	0.7	0
22677686	1	0.7	1
22677686	2	0.5	1
22677686	3	0.5	1
22677686	4	0.6	1
22677686	5	0.6	1
22677686	6	0.7	1
22677686	7	0.6	1
22706478	1	0.766667	0
22706478	2	0.5	0
22706478	3	0.466667	0
22706478	4	0.5	0
22706478	5	0.6	0
22706478	6	0.6	0
22706478	7	0.7	0
22706478	8	0.6	0
22706478	9	0.6	0
22706478	10	0.6	0
22706478	11	0.6	0
22706478	12	0.6	0
22706478	13	0.6	0
22706478	14	0.6	0
22710935	1	0.7	1
22710935	2	0.6	1
22710935	3	0.7	1
22793567	1	0.95	0
22815668	1	0.9	1
22815668	2	0.9	1
22815668	3	0.8	1
22819024	1	0.55	0
22819024	2	0.5	0
22819024	3	0.4	0
22819024	4	0.5	0
22819024	5	0.45	0
22819024	6	0.5	0
22819024	7	0.45	0
22819024	8	0.4	0
22819024	9	0.4	0
22819024	10	0.4	0
22819024	11	0.3	0
22819024	12	0.3	0
22819024	13	0.3	0
22820545	1	0.8	0
22833374	1	0.8	0
22833374	2	0.8	0
22833374	3	0.6	0
22833374	4	0.5	0
22833374	5	0.65	0
22833374	6	0.5	0
22833374	7	0.4	0
22833374	8	0.5	0
22833374	9	0.5	0
22833374	10	0.55	0
22833374	11	0.55	0
22833374	12	0.5	0
22833374	13	0.4	0
22833374	14	0.4	0
22838118	1	0.8	0
22838118	2	0.7	0
22838118	3	0.7	0
22838118	4	0.8	0
22838118	5	1	0
22838118	6	0.9	0
22838118	7	0.9	0
22838118	8	1.1	0
22838118	9	1.1	0
22838118	10	1.1	0
22838118	11	1.05	0
22838118	12	1	0
22838118	13	0.9	0
22838118	14	1	0
22850180	1	0.7	1
22850180	2	0.65	1
22850180	3	0.6	1
22850180	4	0.5	1
22850180	5	0.5	1
22858688	1	0.7	1
22858688	2	0.7	1
22858688	3	0.7	1
22889787	1	0.5	0
22889787	2	0.4	0
22889787	3	0.45	0
22889787	4	0.5	0
22889787	5	0.5	0
22889787	6	0.5	0
22889787	7	0.8	0
22889787	8	0.6	0
22889787	9	0.5	0
22889787	10	0.4	0
22889787	11	0.4	0
22889787	12	0.433333	0
22889787	13	0.4	0
22889787	14	0.5	0
22905331	1	0.933333	1
22905331	2	1	1
22905331	3	1	1
22905331	4	1	1
22905331	5	0.9	1
22905331	6	0.9	1
22905331	7	1	1
22905331	8	0.85	1
22905331	9	0.7	1
22905331	10	0.7	1
22905331	12	0.8	1
22918585	1	1.5	0
22918585	2	1.35	0
22918585	3	1.5	0
22918585	4	1.5	0
22918585	5	1.3	0
22918585	6	1.3	0
22918585	7	1.4	0
22918585	8	1.2	0
22918585	9	1.1	0
22918585	10	1.2	0
22918585	11	1.1	0
22918585	12	1.1	0
22918585	13	1.2	0
22918585	14	1	0
22938866	1	0.7	0
22938866	2	0.6	0
22938866	3	0.5	0
22938866	4	0.4	0
22938866	5	0.5	0
22938866	6	0.5	0
22938866	7	0.6	0
22938866	8	0.6	0
22938866	9	0.6	0
22938866	10	0.7	0
22938866	13	0.8	0
22970726	1	0.7	1
22970726	2	0.65	1
22970726	3	0.7	1
22970726	4	0.6	1
22970726	5	0.7	1
22970726	6	0.7	1
22970726	7	0.6	1
22970726	8	0.6	1
22970726	9	0.6	1
22970726	10	0.6	1
22970726	11	0.6	1
22975300	1	0.6	1
22975300	2	0.4	1
22975300	3	0.5	1
22975300	4	0.6	1
22975300	5	0.6	1
22988157	1	1	1
22988157	2	1	1
22988157	3	1	1
22988157	4	0.9	1
22988157	5	0.9	1
22994645	1	0.5	0
22994645	2	0.4	0
22994645	3	0.4	0
22994645	4	0.4	0
22994645	5	0.4	0
22994645	6	0.5	0
22994645	7	0.5	0
22994645	8	0.5	0
22994645	9	0.4	0
22994645	11	0.4	0
22994645	12	0.6	0
22994645	13	0.6	0
22994645	14	0.5	0
23005471	1	0.3	0
23005471	2	0.533333	0
23005471	3	0.4	0
23005471	4	0.3	0
23005471	5	0.3	0
23005471	6	0.3	0
23005471	7	0.3	0
23005471	8	0.35	0
23005471	9	0.475	0
23005471	10	0.4	0
23005471	11	0.4	0
23005471	12	0.4	0
23005471	13	0.4	0
23005471	14	0.3	0
23029492	1	0.7	1
23029492	2	0.7	1
23044980	1	0.8	0
23044980	2	0.85	0
23044980	3	0.75	0
23044980	4	0.8	0
23044980	5	0.8	0
23044980	6	0.7	0
23044980	7	0.7	0
23044980	8	0.8	0
23044980	9	0.7	0
23044980	10	0.6	0
23044980	11	0.6	0
23051236	1	0.85	0
23051236	2	0.766667	0
23051236	3	0.8	0
23051236	4	0.8	0
23051236	5	0.8	0
23051236	6	0.8	0
23051236	7	0.8	0
23051236	8	0.9	0
23051236	9	0.7	0
23051236	10	0.7	0
23051236	11	0.8	0
23051236	12	0.8	0
23051236	13	0.8	0
23051236	14	0.8	0
23071473	1	0.7	1
23071473	2	0.7	1
23071473	3	0.8	1
23071473	5	0.9	1
23092452	1	0.55	1
23092452	2	0.6	1
23105553	1	0.85	0
23105553	2	0.8	0
23109695	1	1	1
23109695	2	0.8	1
23109695	3	0.8	1
23109695	4	0.9	1
23109695	5	0.95	1
23109695	6	1	1
23109695	10	1.1	1
23149611	1	0.9	0
23149611	2	0.7	0
23149611	3	0.65	0
23149611	4	0.6	0
23149611	5	0.7	0
23149611	7	0.6	0
23149611	8	0.5	0
23149611	9	0.6	0
23149611	10	0.6	0
23149611	11	0.6	0
23149611	12	0.7	0
23149611	13	0.6	0
23149611	14	0.6	0
23172421	1	0.75	0
23172421	2	0.8	0
23172421	3	0.5	0
23172421	4	0.4	0
23172421	5	0.5	0
23172421	6	0.5	0
23172421	7	0.6	0
23172421	8	0.6	0
23172421	9	0.5	0
23172421	10	0.5	0
23172421	11	0.5	0
23172421	12	0.5	0
23172421	13	0.6	0
23172421	14	0.5	0
23181629	1	1.05	0
23181629	2	0.9	0
23181629	3	0.8	0
23181629	4	0.9	0
23181629	5	0.8	0
23181629	6	0.85	0
23181629	7	0.8	0
23181629	8	0.533333	0
23181629	9	0.4	0
23181629	10	0.46	0
23181629	11	0.666667	0
23181629	12	0.75	0
23181629	14	0.65	0
23182700	1	0.833333	0
23191164	1	0.7	1
23191164	2	0.7	1
23191164	3	0.8	1
23191164	4	0.8	1
23191164	5	0.7	1
23191164	6	0.75	1
23191164	7	0.8	1
23191164	8	0.7	1
23195604	1	0.7	0
23195604	2	0.65	0
23195604	3	0.7	0
23195604	4	0.6	0
23195604	5	0.6	0
23195604	6	0.6	0
23195604	7	0.6	0
23195604	8	0.6	0
23195604	9	0.5	0
23195604	10	0.5	0
23195604	11	0.6	0
23195604	12	0.6	0
23195604	13	0.6	0
23195604	14	0.6	0
23202302	1	0.6	1
23202302	2	0.6	1
23202302	3	0.6	1
23254158	1	0.9	1
23275684	1	0.8	1
23275684	2	0.8	1
23275684	3	1	1
23275684	4	1	1
23275684	6	1	1
23318597	1	0.7	1
23318597	2	0.7	1
23318597	4	0.8	1
23341488	1	0.8	1
23341488	2	0.8	1
23341488	3	0.9	1
23341488	4	0.8	1
23341488	5	0.9	1
23341488	7	0.9	1
23353349	1	1	1
23353349	2	1.2	1
23353349	3	1.1	1
23353349	4	1.2	1
23353349	5	1.2	1
23353349	6	1	1
23353349	8	0.95	1
23353349	9	1	1
23357736	1	1.65	0
23361183	1	0.75	1
23361183	2	1	1
23361183	3	1	1
23370827	1	0.8	0
23370827	2	0.8	0
23370827	3	0.8	0
23370827	4	0.8	0
23370827	5	0.8	0
23370827	6	0.8	0
23370827	7	0.8	0
23370827	8	0.8	0
23399651	1	0.6	1
23399651	2	0.8	1
23399651	4	0.6	1
23399651	6	0.7	1
23399651	10	0.7	1
23407263	1	0.8	1
23407263	2	0.8	1
23407263	3	0.7	1
23407263	4	0.7	1
23407263	5	0.6	1
23407263	6	0.8	1
23407263	7	0.7	1
23407263	8	0.7	1
23407263	9	0.7	1
23407263	10	0.7	1
23407263	11	0.85	1
23425146	1	0.9	1
23425146	2	0.9	1
23425146	3	0.9	1
23425146	4	0.9	1
23425146	5	0.9	1
23425146	6	0.8	1
23425146	7	0.8	1
23425146	8	1	1
23425146	9	1	1
23425146	10	1.4	1
23425146	11	1	1
23425146	13	1	1
23435526	1	0.3	0
23435526	2	0.366667	0
23435526	3	0.366667	0
23435526	4	0.4	0
23435526	5	0.3	0
23435526	6	0.3	0
23435526	7	0.2	0
23435526	8	0.3	0
23435526	9	0.2	0
23435526	10	0.3	0
23435526	11	0.3	0
23435526	12	0.15	0
23435526	13	0.2	0
23435526	14	0.2	0
23459333	1	1	0
23459333	2	0.9	0
23459333	3	0.8	0
23459333	4	0.8	0
23459333	5	0.825	0
23459333	6	0.675	0
23459333	7	0.65	0
23459333	8	0.8	0
23459333	9	0.8	0
23459333	10	0.9	0
23459333	11	0.9	0
23459333	12	0.966667	0
23459333	13	0.9	0
23488519	1	0.9	1
23488519	2	0.9	1
23488519	3	0.9	1
23488519	4	1	1
23488519	6	1	1
23488519	7	0.9	1
23488519	8	1	1
23490839	1	0.6	0
23490839	2	0.5	0
23490839	3	0.5	0
23490839	4	0.4	0
23490839	5	0.4	0
23490839	6	0.35	0
23490839	7	0.35	0
23490839	8	0.3	0
23490839	9	0.3	0
23490839	10	0.2	0
23490839	11	0.2	0
23490839	12	0.3	0
23490839	13	0.2	0
23490839	14	0.2	0
23498268	1	0.966667	1
23498268	2	0.9	1
23498268	3	0.9	1
23498268	4	1.1	1
23498268	5	1.1	1
23498268	6	1	1
23498268	7	1	1
23507561	1	0.55	1
23507561	2	0.7	1
23507561	3	0.8	1
23507561	5	0.8	1
23507561	6	0.8	1
23507561	7	0.8	1
23519656	1	0.7	1
23519656	2	0.8	1
23519656	3	0.6	1
23519656	4	0.7	1
23519656	5	0.6	1
23519656	6	0.6	1
23519656	7	0.7	1
23519656	8	0.8	1
23519656	10	0.8	1
23519656	11	0.6	1
23540748	1	0.6	1
23540748	2	0.5	1
23540748	3	0.5	1
23540748	4	0.5	1
23540748	5	0.6	1
23540748	6	0.7	1
23540748	8	0.7	1
23540748	9	0.6	1
23540748	10	0.6	1
23540748	11	0.8	1
23540748	12	0.7	1
23564087	1	0.7	1
23564087	2	0.7	1
23592531	1	0.6	1
23592531	2	0.6	1
23592531	3	0.6	1
23592531	4	0.7	1
23592531	5	0.8	1
23605540	1	0.7	0
23605540	2	0.8	0
23605540	3	0.7	0
23605540	4	0.8	0
23605540	5	0.6	0
23605540	6	0.6	0
23605540	7	0.6	0
23605540	8	0.6	0
23605540	9	0.7	0
23605540	10	0.6	0
23605540	11	0.6	0
23605540	13	0.7	0
23605540	14	0.6	0
23626983	1	0.7	1
23626983	2	0.7	1
23626983	3	0.7	1
23626983	4	0.6	1
23626983	5	0.7	1
23626983	7	0.7	1
23626983	8	0.7	1
23628059	1	0.6	0
23638506	1	0.6	0
23638506	2	0.6	0
23638506	3	0.6	0
23638506	4	0.6	0
23638506	5	0.5	0
23638506	6	0.55	0
23638506	7	0.6	0
23638506	8	0.6	0
23638506	9	0.7	0
23638506	10	0.6	0
23638506	11	0.6	0
23638506	12	0.5	0
23638506	13	0.5	0
23638506	14	0.5	0
23644178	1	1.1	0
23646284	1	0.9	1
23646284	2	0.7	1
23646284	3	0.833333	1
23646284	5	0.8	1
23646284	6	0.7	1
23646284	7	0.9	1
23646284	8	0.8	1
23646284	9	0.85	1
23669072	1	0.666667	0
23669072	2	0.5	0
23669072	4	0.5	0
23669072	5	0.4	0
23669072	6	0.4	0
23669072	7	0.5	0
23669072	8	0.5	0
23669072	9	0.5	0
23669072	10	0.4	0
23669072	11	0.4	0
23669072	12	0.4	0
23669072	13	0.4	0
23669072	14	0.4	0
23685168	1	0.6	1
23685168	2	0.7	1
23685168	3	0.9	1
23685168	4	0.9	1
23685168	5	0.8	1
23685168	6	0.8	1
23685168	7	0.9	1
23685168	8	0.8	1
23685168	9	0.8	1
[truncated: 3,817 more rows]
