# Supplementary material for: Neurological intervention transition model for dynamic prediction of good outcome in spontaneous subarachnoid haemorrhage
Source: Sci Rep. 2024 Jan 18;14:1584. doi: 10.1038/s41598-024-51684-6 (PMC10796364; doi:10.1038/s41598-024-51684-6)
Supplement: Supplementary file 1 — Supplementary Information. [file 41598_2024_51684_MOESM1_ESM.zip › GCS score.xlsx]

## Sheet: Sheet1
t	id	group	value
5	20005119	0	3
6	20005119	0	3.26087
13	20005119	0	5.16667
12	20005119	0	5.28571
11	20005119	0	5.5
4	20005119	0	5.93333
7	20005119	0	6
8	20005119	0	6
10	20005119	0	6
9	20005119	0	6.05
14	20005119	0	6.42857
3	20005119	0	6.68182
2	20005119	0	9.7
1	20005119	0	13.9048
3	20042228	1	14.7692
1	20042228	1	15
2	20042228	1	15
4	20042228	1	15
5	20042228	1	15
6	20042228	1	15
1	20059464	1	13.875
2	20059464	1	14.6111
2	20085117	0	7.89474
1	20085117	0	11.619
4	20085117	0	12.2917
3	20085117	0	13
5	20085117	0	13.2083
6	20085117	0	13.35
9	20085117	0	13.5
11	20085117	0	13.7143
12	20085117	0	13.8571
7	20085117	0	14
8	20085117	0	14
13	20085117	0	14
14	20085117	0	14
10	20085117	0	14.2
5	20087917	1	14.1667
1	20087917	1	14.381
7	20087917	1	14.625
2	20087917	1	14.64
6	20087917	1	14.8
4	20087917	1	14.95
3	20087917	1	15
1	20089438	0	9.17647
9	20089438	0	13.3
8	20089438	0	13.5
5	20089438	0	13.8333
13	20089438	0	13.8571
14	20089438	0	13.9167
10	20089438	0	14
11	20089438	0	14
12	20089438	0	14
7	20089438	0	14.5385
2	20089438	0	15
3	20089438	0	15
4	20089438	0	15
6	20089438	0	15
6	20134885	1	14.6667
1	20134885	1	15
2	20134885	1	15
3	20134885	1	15
4	20134885	1	15
5	20134885	1	15
7	20134885	1	15
4	20151574	1	14.3333
5	20151574	1	14.875
1	20151574	1	15
2	20151574	1	15
3	20151574	1	15
6	20151574	1	15
7	20151574	1	15
13	20179837	0	14.9167
1	20179837	0	15
2	20179837	0	15
11	20179837	0	15
12	20179837	0	15
14	20179837	0	15
1	20196181	1	6.5625
4	20196181	1	6.6
3	20196181	1	7
8	20196181	1	7.5
2	20196181	1	8.20833
9	20196181	1	8.375
7	20196181	1	8.56522
6	20196181	1	9.2
1	20234395	0	15
2	20234395	0	15
3	20234395	0	15
4	20234395	0	14.0714
5	20234395	0	14.2778
6	20234395	0	14.5
7	20234395	0	14.5
8	20234395	0	13.1429
9	20234395	0	3
1	20249508	1	15
3	20268304	0	3
2	20268304	0	3.5
1	20268304	0	4.45455
1	20308330	1	14.95
2	20308330	1	15
3	20308330	1	15
4	20308330	1	15
3	20323878	1	14.8333
1	20323878	1	15
2	20323878	1	15
4	20323878	1	15
5	20323878	1	15
6	20323878	1	15
7	20323878	1	15
8	20323878	1	15
9	20323878	1	15
1	20331070	0	4.76471
2	20331070	0	5
5	20348076	0	13.4167
4	20348076	0	13.8462
1	20348076	0	13.8636
2	20348076	0	13.9583
3	20348076	0	14
6	20348076	0	14
13	20348076	0	14
11	20348076	0	14.0833
12	20348076	0	14.1667
9	20348076	0	14.3
10	20348076	0	14.3333
8	20348076	0	14.4545
7	20348076	0	15
1	20353894	0	4.5
2	20353894	0	3
1	20356668	1	14.95
1	20369499	0	5.09091
2	20369499	0	5
3	20369499	0	4.42857
1	20374164	0	13.8636
2	20374164	0	14.3333
11	20374164	0	14.8333
3	20374164	0	15
4	20374164	0	15
5	20374164	0	15
6	20374164	0	15
7	20374164	0	15
8	20374164	0	15
9	20374164	0	15
10	20374164	0	15
12	20374164	0	15
13	20374164	0	15
14	20374164	0	15
1	20388956	1	14.5556
2	20388956	1	15
3	20388956	1	15
4	20388956	1	15
5	20388956	1	15
6	20388956	1	15
7	20388956	1	15
1	20393299	0	8.1
9	20393299	0	9.68182
10	20393299	0	10.125
12	20393299	0	10.4
14	20393299	0	10.7
13	20393299	0	10.8
11	20393299	0	11
8	20393299	0	11.2143
2	20393299	0	12.0588
5	20393299	0	13.4545
6	20393299	0	13.75
4	20393299	0	14.4444
7	20393299	0	14.6364
3	20393299	0	14.75
2	20401746	0	5.95238
1	20401746	0	7.71429
5	20401746	0	8.54545
4	20401746	0	10.95
11	20401746	0	11.5263
3	20401746	0	11.7391
10	20401746	0	12.7692
6	20401746	0	14.4762
12	20401746	0	14.875
7	20401746	0	14.9091
8	20401746	0	14.913
14	20401746	0	14.9167
9	20401746	0	15
13	20401746	0	15
1	20408101	0	7.44444
2	20408101	0	13.5862
3	20408101	0	14
4	20408101	0	14
11	20408101	0	14
8	20408101	0	14.6667
9	20408101	0	14.6667
10	20408101	0	14.75
5	20408101	0	14.9167
6	20408101	0	15
7	20408101	0	15
10	20410940	0	9.83333
1	20410940	0	9.84211
9	20410940	0	10.0909
11	20410940	0	11.0833
14	20410940	0	11.5
12	20410940	0	11.75
13	20410940	0	11.9167
8	20410940	0	12.0909
2	20410940	0	12.7083
7	20410940	0	13.0769
5	20410940	0	13.4615
6	20410940	0	14
3	20410940	0	14.0588
4	20410940	0	14.6923
2	20454348	1	14.7619
1	20454348	1	15
5	20478923	0	6.08333
4	20478923	0	6.75
3	20478923	0	7.8
6	20478923	0	8
7	20478923	0	8.5
2	20478923	0	9
8	20478923	0	9.5
9	20478923	0	9.8
1	20478923	0	11.2353
4	20482625	0	7.91667
7	20482625	0	8.88889
1	20482625	0	9.38889
3	20482625	0	9.5
2	20482625	0	9.58333
6	20482625	0	9.90909
5	20482625	0	10.5833
10	20482625	0	12.0833
9	20482625	0	13.25
11	20482625	0	13.5
8	20482625	0	13.875
12	20482625	0	14
13	20482625	0	14
14	20482625	0	14
1	20483724	0	7.52381
3	20483724	0	7.95833
2	20483724	0	8.95652
4	20483724	0	9.2381
5	20483724	0	9.46154
6	20483724	0	9.46154
7	20483724	0	9.66667
13	20483724	0	10
10	20483724	0	10.1053
8	20483724	0	10.1538
11	20483724	0	10.1875
12	20483724	0	10.4167
14	20483724	0	10.4167
9	20483724	0	11.1538
7	20495450	0	5
9	20495450	0	5.3913
8	20495450	0	5.42857
10	20495450	0	5.75
13	20495450	0	6
11	20495450	0	6.08333
12	20495450	0	6.25
6	20495450	0	6.35294
14	20495450	0	6.85714
1	20495450	0	7
2	20495450	0	11.96
3	20495450	0	13.75
5	20495450	0	13.75
4	20495450	0	14.25
1	20497882	0	5.125
2	20497882	0	3.75
3	20497882	0	4.6
7	20514502	1	11.3333
11	20514502	1	11.375
5	20514502	1	12.65
1	20514502	1	13.0476
8	20514502	1	13.9231
4	20514502	1	13.9286
10	20514502	1	14.0769
2	20514502	1	14.2
9	20514502	1	14.5
3	20514502	1	14.7692
6	20514502	1	15
1	20528432	0	3
2	20528432	0	3
1	20585363	1	14
2	20585363	1	14.75
4	20585363	1	14.8889
3	20585363	1	15
5	20585363	1	15
1	20586822	0	5.75
2	20586822	0	5.95833
3	20586822	0	6.54167
4	20586822	0	7.625
8	20586822	0	7.92308
7	20586822	0	8.08696
5	20586822	0	9.43478
6	20586822	0	9.7
10	20586822	0	10.375
9	20586822	0	10.4167
1	20636041	1	14.7826
2	20636041	1	15
1	20644811	1	15
2	20644811	1	15
1	20645052	0	9.45833
4	20645052	0	9.66667
5	20645052	0	10
7	20645052	0	10
6	20645052	0	11.4167
2	20645052	0	11.4286
3	20645052	0	12.0526
1	20647389	1	15
2	20647389	1	15
13	20661298	0	14.6667
14	20661298	0	14.7273
1	20661298	0	14.8571
2	20661298	0	15
3	20661298	0	15
4	20661298	0	15
5	20661298	0	15
6	20661298	0	15
7	20661298	0	15
8	20661298	0	15
9	20661298	0	15
10	20661298	0	15
11	20661298	0	15
12	20661298	0	15
2	20668478	1	7.57143
3	20668478	1	8.40909
4	20668478	1	11.5
5	20668478	1	12.8333
6	20668478	1	14.8182
8	20668478	1	14.8333
9	20668478	1	14.9091
7	20668478	1	14.9167
10	20668478	1	15
2	20675727	1	14.4286
4	20675727	1	14.5
3	20675727	1	14.6667
1	20675727	1	15
5	20675727	1	15
6	20675727	1	15
1	20676389	0	14
2	20676389	0	14
6	20676389	0	14
7	20676389	0	14.1667
3	20676389	0	14.375
8	20676389	0	14.5385
5	20676389	0	14.6429
11	20676389	0	14.75
4	20676389	0	15
9	20676389	0	15
10	20676389	0	15
12	20676389	0	15
13	20676389	0	15
1	20711424	1	14.9091
2	20711424	1	15
12	20720471	0	5.75
1	20720471	0	5.78261
13	20720471	0	6
14	20720471	0	6.14286
11	20720471	0	6.21053
2	20720471	0	7.16667
10	20720471	0	7.91667
9	20720471	0	9.63636
3	20720471	0	10.0833
5	20720471	0	10.1304
7	20720471	0	10.1667
4	20720471	0	10.1739
6	20720471	0	10.5833
8	20720471	0	10.7273
1	20737586	0	10.9091
2	20737586	0	13.05
9	20737586	0	14.6364
3	20737586	0	14.8182
4	20737586	0	15
5	20737586	0	15
6	20737586	0	15
7	20737586	0	15
8	20737586	0	15
10	20737586	0	15
11	20737586	0	15
12	20737586	0	15
13	20737586	0	15
1	20763931	0	7
2	20763931	0	7.52941
3	20763931	0	10
4	20763931	0	10.75
1	20791466	0	10.6667
6	20791466	0	14.4286
2	20791466	0	14.4375
3	20791466	0	14.6923
12	20791466	0	14.75
13	20791466	0	14.9167
4	20791466	0	15
5	20791466	0	15
7	20791466	0	15
8	20791466	0	15
9	20791466	0	15
10	20791466	0	15
11	20791466	0	15
14	20791466	0	15
1	20801859	1	15
2	20801859	1	15
3	20801859	1	15
1	20878630	0	5.69231
5	20878630	0	7.83333
2	20878630	0	8
3	20878630	0	8.15385
6	20878630	0	8.25
4	20878630	0	8.75
7	20878630	0	9
10	20878630	0	9.76471
12	20878630	0	9.8
9	20878630	0	9.83333
8	20878630	0	9.92308
11	20878630	0	10
13	20878630	0	10
14	20878630	0	10.5
1	20880069	1	15
2	20880069	1	15
3	20880069	1	15
4	20880069	1	15
1	20897880	0	4.31818
2	20897880	0	3.52632
3	20897880	0	5
4	20897880	0	6.1
5	20897880	0	6.81818
6	20897880	0	7.75
7	20897880	0	7.2
8	20897880	0	6.5
9	20897880	0	5.5
10	20897880	0	8
11	20897880	0	7.5
2	20916211	1	14.125
1	20916211	1	14.8333
9	20916211	1	14.8333
10	20916211	1	14.8333
3	20916211	1	15
4	20916211	1	15
5	20916211	1	15
6	20916211	1	15
7	20916211	1	15
8	20916211	1	15
11	20916211	1	15
7	20917927	0	14.5
6	20917927	0	14.5833
5	20917927	0	14.6154
1	20917927	0	15
2	20917927	0	15
3	20917927	0	15
4	20917927	0	15
8	20917927	0	15
9	20917927	0	15
10	20917927	0	15
11	20917927	0	15
12	20917927	0	15
13	20917927	0	15
14	20917927	0	15
4	20925395	0	14
9	20925395	0	14.0833
1	20925395	0	14.1667
8	20925395	0	14.1667
3	20925395	0	14.1739
2	20925395	0	14.1818
11	20925395	0	14.5714
7	20925395	0	14.6667
10	20925395	0	14.6667
5	20925395	0	14.913
6	20925395	0	14.9583
12	20925395	0	15
13	20925395	0	15
14	20925395	0	15
1	20932748	0	14.35
2	20932748	0	15
3	20932748	0	15
4	20932748	0	15
5	20932748	0	15
8	20942500	1	11.5
1	20942500	1	13.5714
6	20942500	1	14.25
7	20942500	1	14.3
9	20942500	1	14.3636
4	20942500	1	14.4167
5	20942500	1	14.5
10	20942500	1	14.8
3	20942500	1	14.8261
2	20942500	1	15
11	20942500	1	15
12	20942500	1	15
13	20942500	1	15
1	20963921	1	15
2	20963921	1	15
3	20963921	1	15
4	20963921	1	15
5	20963921	1	15
1	20980030	1	14.2727
3	20980030	1	14.9167
2	20980030	1	15
4	20980030	1	15
1	20994976	0	12.6471
3	20994976	0	14.2143
13	20994976	0	14.3043
12	20994976	0	14.3182
7	20994976	0	14.5
11	20994976	0	14.6667
2	20994976	0	14.6957
8	20994976	0	14.75
4	20994976	0	15
5	20994976	0	15
6	20994976	0	15
9	20994976	0	15
10	20994976	0	15
14	20994976	0	15
1	21004418	1	9.9
2	21004418	1	12.375
3	21004418	1	13.5714
4	21004418	1	14.6667
9	21004418	1	14.9091
5	21004418	1	15
6	21004418	1	15
7	21004418	1	15
8	21004418	1	15
10	21004418	1	15
11	21004418	1	15
4	21042724	1	15
5	21042724	1	15
6	21042724	1	15
7	21062142	0	3
9	21062142	0	3.5
10	21062142	0	3.58333
8	21062142	0	3.6087
11	21062142	0	3.75
6	21062142	0	5.16667
5	21062142	0	5.36364
12	21062142	0	5.52174
1	21062142	0	6
2	21062142	0	6.54167
4	21062142	0	6.65217
3	21062142	0	6.69565
14	21062142	0	7.29167
13	21062142	0	7.54167
3	21076962	0	14
11	21076962	0	14.7273
2	21076962	0	14.75
9	21076962	0	14.7917
4	21076962	0	14.8696
7	21076962	0	14.9167
10	21076962	0	14.9231
1	21076962	0	15
5	21076962	0	15
6	21076962	0	15
8	21076962	0	15
1	21077260	0	12.2
3	21077260	0	14
9	21077260	0	14
10	21077260	0	14
14	21077260	0	14.3333
2	21077260	0	14.3889
8	21077260	0	14.4
13	21077260	0	14.6
7	21077260	0	14.7
6	21077260	0	14.8
11	21077260	0	14.8
4	21077260	0	15
5	21077260	0	15
12	21077260	0	15
2	21083287	1	13
3	21083287	1	13.1818
4	21083287	1	13.25
1	21097398	1	15
2	21097398	1	15
2	21141565	0	14.4091
7	21141565	0	14.6154
1	21141565	0	14.913
3	21141565	0	14.9565
4	21141565	0	15
5	21141565	0	15
6	21141565	0	15
8	21141565	0	15
9	21141565	0	15
1	21201652	1	14.5
2	21201652	1	15
3	21201652	1	15
4	21201652	1	15
1	21207224	0	7
2	21207224	0	5.8
13	21212718	0	7.42857
1	21212718	0	8.38095
14	21212718	0	8.54545
12	21212718	0	8.83333
9	21212718	0	12.7143
11	21212718	0	13.0833
10	21212718	0	13.3333
8	21212718	0	13.5833
7	21212718	0	13.6667
6	21212718	0	13.913
2	21212718	0	14.32
4	21212718	0	14.3333
5	21212718	0	14.3333
3	21212718	0	14.4167
1	21221757	0	6.66667
3	21221757	0	6.85714
2	21221757	0	6.95238
4	21221757	0	7
7	21221757	0	7.16667
8	21221757	0	7.16667
5	21221757	0	7.61538
9	21221757	0	7.83333
14	21221757	0	8
10	21221757	0	8.09091
13	21221757	0	8.33333
6	21221757	0	8.36364
12	21221757	0	8.54545
11	21221757	0	8.81818
1	21222658	1	15
2	21222658	1	15
1	21226005	1	15
2	21226005	1	15
3	21226005	1	15
4	21226005	1	15
5	21226005	1	15
1	21242637	1	14.5238
3	21242637	1	14.5833
2	21242637	1	15
4	21242637	1	15
1	21253784	0	14.625
2	21253784	0	15
3	21253784	0	15
4	21253784	0	15
1	21259204	1	10.2222
2	21259204	1	15
3	21259204	1	15
4	21259204	1	15
5	21259204	1	15
6	21259204	1	15
7	21259204	1	15
8	21259204	1	15
9	21259204	1	15
10	21259204	1	15
11	21259204	1	15
12	21259204	1	15
1	21261973	1	14.3
2	21261973	1	14.4444
4	21261973	1	14.875
3	21261973	1	15
5	21261973	1	15
6	21261973	1	15
1	21263921	1	13
1	21285892	0	6.1
2	21285892	0	6.7619
3	21285892	0	7.55556
4	21285892	0	8.22222
5	21285892	0	6.8
6	21285892	0	6
7	21285892	0	6
8	21285892	0	6
6	21287757	0	3
5	21287757	0	3.47619
1	21287757	0	7.11765
8	21287757	0	9.33333
2	21287757	0	9.3913
14	21287757	0	9.41667
7	21287757	0	9.71429
9	21287757	0	9.71429
11	21287757	0	10
10	21287757	0	10.1667
13	21287757	0	10.25
12	21287757	0	10.4286
4	21287757	0	13.3043
3	21287757	0	13.5455
1	21289599	0	7.5
4	21289599	0	8.86957
13	21289599	0	9
14	21289599	0	9
5	21289599	0	9.45
12	21289599	0	9.52174
11	21289599	0	9.70833
2	21289599	0	10
6	21289599	0	10.1739
3	21289599	0	10.875
10	21289599	0	10.875
9	21289599	0	11.0833
7	21289599	0	11.1667
8	21289599	0	13.2857
5	21297933	1	14.6667
1	21297933	1	15
2	21297933	1	15
3	21297933	1	15
4	21297933	1	15
6	21297933	1	15
7	21297933	1	15
3	21323725	1	13
2	21323725	1	13.0556
4	21323725	1	13.25
1	21323725	1	14.0556
5	21323725	1	14.0909
6	21323725	1	14.7143
7	21323725	1	14.875
8	21323725	1	15
9	21323725	1	15
10	21323725	1	15
1	21359984	0	5.9
2	21359984	0	6.875
3	21359984	0	6
4	21359984	0	6
5	21359984	0	6
6	21359984	0	6
1	21376157	1	15
2	21376157	1	15
3	21376157	1	15
4	21376157	1	15
5	21376157	1	15
6	21376157	1	15
7	21376157	1	15
8	21376157	1	15
1	21432164	1	7.95652
2	21432164	1	11
1	21461671	1	15
2	21461671	1	15
1	21501769	1	14.7368
2	21501769	1	14.8462
3	21501769	1	15
2	21538900	1	14.4667
1	21538900	1	14.5238
1	21540008	0	9.57895
11	21540008	0	11.8333
2	21540008	0	12.7083
13	21540008	0	13
14	21540008	0	13.6667
4	21540008	0	13.6923
6	21540008	0	13.7
10	21540008	0	13.75
5	21540008	0	13.8462
7	21540008	0	14
8	21540008	0	14
9	21540008	0	14.1667
3	21540008	0	14.1765
12	21540008	0	14.2857
1	21575545	1	15
2	21575545	1	15
3	21575545	1	15
4	21575545	1	15
5	21575545	1	15
13	21578548	0	10.125
14	21578548	0	10.6667
2	21578548	0	12.6429
3	21578548	0	13
1	21578548	0	13.2308
11	21578548	0	13.4545
4	21578548	0	13.9167
5	21578548	0	14
12	21578548	0	14
1	21594949	1	15
1	21601982	0	3
2	21601982	0	3
3	21601982	0	3
1	21611540	0	4.61111
2	21611540	0	5.21429
3	21611540	0	6
4	21611540	0	6
1	21652381	1	14.4211
2	21652381	1	14.5833
3	21652381	1	14.6923
4	21652381	1	15
5	21652381	1	15
1	21698913	1	14.2632
2	21698913	1	15
8	21758834	0	6.46154
6	21758834	0	7.16667
11	21758834	0	7.16667
5	21758834	0	7.75
7	21758834	0	7.83333
9	21758834	0	8
10	21758834	0	8
1	21758834	0	8.5
2	21758834	0	9.41667
4	21758834	0	9.45833
12	21758834	0	9.66667
13	21758834	0	10
3	21758834	0	10.5
14	21758834	0	10.5455
9	21764648	1	14.75
1	21764648	1	15
2	21764648	1	15
3	21764648	1	15
4	21764648	1	15
5	21764648	1	15
6	21764648	1	15
7	21764648	1	15
8	21764648	1	15
1	21817201	1	11
2	21817201	1	14.2727
3	21817201	1	14.4348
7	21817201	1	14.75
4	21817201	1	14.8421
5	21817201	1	15
6	21817201	1	15
1	21823187	1	14.8
2	21843080	1	14.25
1	21843080	1	14.5
3	21843080	1	14.6667
4	21843080	1	15
5	21843080	1	15
6	21843080	1	15
7	21843080	1	15
8	21843080	1	15
9	21843080	1	15
1	21865572	0	8.38889
8	21865572	0	8.45455
2	21865572	0	8.86957
11	21865572	0	9.36364
10	21865572	0	9.5
5	21865572	0	9.58333
9	21865572	0	9.63636
4	21865572	0	9.75
6	21865572	0	9.91667
3	21865572	0	9.95455
7	21865572	0	10.4
12	21865572	0	10.5833
13	21865572	0	12.7273
14	21865572	0	12.8182
1	21876540	1	11.6667
2	21876540	1	14.5
3	21876540	1	14.9167
4	21876540	1	15
5	21876540	1	15
6	21876540	1	15
7	21876540	1	15
8	21876540	1	15
9	21876540	1	15
10	21876540	1	15
11	21876540	1	15
1	21878501	0	7.95238
2	21878501	0	10.1667
3	21878501	0	9
4	21878501	0	8.30769
5	21878501	0	7.63636
6	21878501	0	4.75
7	21878501	0	3
8	21878501	0	5.83333
9	21878501	0	5
10	21878501	0	4.47826
11	21878501	0	3.28571
12	21878501	0	3.40909
13	21878501	0	3
14	21878501	0	3
1	21899375	1	14.4211
2	21899375	1	14.7692
1	21900706	0	6
5	21900706	0	7
4	21900706	0	7.5
6	21900706	0	8.5
8	21900706	0	8.81818
2	21900706	0	9.20833
7	21900706	0	9.3
3	21900706	0	9.54167
11	21900706	0	9.72727
12	21900706	0	9.83333
9	21900706	0	10
10	21900706	0	10.3333
13	21900706	0	11
14	21900706	0	11
2	21905378	0	9.19048
14	21905378	0	12.9231
4	21905378	0	13.1579
3	21905378	0	13.52
7	21905378	0	13.6364
12	21905378	0	13.8182
5	21905378	0	13.9
13	21905378	0	14
1	21905378	0	14.0833
6	21905378	0	14.1667
11	21905378	0	14.3636
10	21905378	0	14.4167
9	21905378	0	14.6154
8	21905378	0	14.8
1	21908688	0	11.5625
3	21908688	0	11.9375
2	21908688	0	12.1667
10	21908688	0	12.8889
5	21908688	0	13
11	21908688	0	13
4	21908688	0	13.3333
6	21908688	0	13.4167
9	21908688	0	13.4167
7	21908688	0	13.75
8	21908688	0	14
1	21944638	0	6.4
2	21944638	0	4.84615
3	21944638	0	5.75
3	21946612	0	3
4	21946612	0	3
5	21946612	0	3
6	21946612	0	3.41667
7	21946612	0	3.83333
8	21946612	0	4.33333
2	21946612	0	7.08333
10	21946612	0	7.14286
9	21946612	0	8.14286
11	21946612	0	8.28571
1	21946612	0	8.90476
12	21946612	0	9.83333
13	21946612	0	10
14	21946612	0	11
10	21954630	0	3
11	21954630	0	3.16667
12	21954630	0	3.57143
14	21954630	0	3.57143
13	21954630	0	4.42857
9	21954630	0	5
5	21954630	0	6.15385
8	21954630	0	6.16667
4	21954630	0	7.16667
6	21954630	0	7.83333
7	21954630	0	7.83333
3	21954630	0	8.31579
2	21954630	0	8.83333
1	21954630	0	11.3478
1	21955140	0	13.087
2	21955140	0	13.9
3	21955140	0	8.83333
4	21955140	0	8.08333
5	21955140	0	9.07692
6	21955140	0	10
7	21955140	0	8.66667
8	21955140	0	8.875
5	21958955	0	7
6	21958955	0	7
7	21958955	0	7
1	21958955	0	7.14286
2	21958955	0	7.18182
8	21958955	0	7.2
13	21958955	0	7.33333
14	21958955	0	7.5
12	21958955	0	7.57143
3	21958955	0	7.58333
10	21958955	0	7.7
4	21958955	0	7.83333
11	21958955	0	7.88889
9	21958955	0	8.4
1	21970111	0	13.9375
2	21970111	0	9.06667
3	21970111	0	8.88462
4	21970111	0	7
5	21970111	0	3
8	21970111	0	5
9	21970111	0	5.14286
10	21970111	0	5
11	21970111	0	3.2
1	22032476	0	6.1
2	22032476	0	3
1	22043416	0	14.8824
2	22043416	0	15
3	22043416	0	15
4	22043416	0	15
5	22043416	0	15
1	22071375	1	8.72727
2	22071375	1	10.2143
3	22071375	1	11.6923
4	22071375	1	13.9231
6	22071375	1	14
7	22071375	1	14
5	22071375	1	14.5
1	22073462	0	3
2	22073462	0	3
10	22080098	1	14
1	22080098	1	14.05
9	22080098	1	14.5556
5	22080098	1	14.8182
7	22080098	1	14.8333
2	22080098	1	14.8462
3	22080098	1	15
4	22080098	1	15
6	22080098	1	15
8	22080098	1	15
1	22133932	0	5.33333
2	22133932	0	3
1	22146004	1	15
2	22146004	1	15
3	22146004	1	15
4	22146004	1	15
9	22152100	0	14.125
8	22152100	0	14.4
5	22152100	0	14.6522
10	22152100	0	14.7619
14	22152100	0	14.8095
7	22152100	0	14.8889
11	22152100	0	14.9231
1	22152100	0	14.9474
4	22152100	0	14.95
6	22152100	0	14.9545
2	22152100	0	15
3	22152100	0	15
12	22152100	0	15
13	22152100	0	15
1	22155026	0	5.57143
7	22155026	0	7.04545
4	22155026	0	7.30769
6	22155026	0	8
3	22155026	0	8.21429
2	22155026	0	8.75
5	22155026	0	10.0833
8	22155026	0	10.375
10	22155026	0	13.5
9	22155026	0	13.7273
12	22155026	0	14
11	22155026	0	14.25
1	22161815	0	6.45
2	22161815	0	8.26087
3	22161815	0	7.25
4	22161815	0	7.0625
5	22161815	0	7.83333
6	22161815	0	9
7	22161815	0	7.5
8	22161815	0	3
9	22161815	0	3
1	22164573	0	14.5
2	22164573	0	14.5833
5	22164573	0	14.6667
12	22164573	0	14.6667
4	22164573	0	14.8095
6	22164573	0	14.8182
3	22164573	0	15
7	22164573	0	15
8	22164573	0	15
9	22164573	0	15
10	22164573	0	15
11	22164573	0	15
13	22164573	0	15
14	22164573	0	15
6	22186477	0	6.45455
5	22186477	0	6.75
7	22186477	0	7
4	22186477	0	7.75
2	22186477	0	7.82609
1	22186477	0	7.85
3	22186477	0	8.04545
8	22186477	0	8.16667
9	22186477	0	8.5
10	22186477	0	9.07692
11	22186477	0	10
12	22186477	0	10.25
13	22186477	0	11
14	22186477	0	12.5
1	22186715	0	9.44444
14	22186715	0	13.7
12	22186715	0	13.75
2	22186715	0	13.9167
7	22186715	0	14.0833
5	22186715	0	14.1667
11	22186715	0	14.1667
9	22186715	0	14.25
10	22186715	0	14.2857
13	22186715	0	14.3
3	22186715	0	14.8333
6	22186715	0	14.9167
8	22186715	0	14.9167
4	22186715	0	15
1	22211014	1	14.6667
2	22211014	1	15
2	22227643	1	6.45455
1	22227643	1	6.90909
3	22227643	1	7.1
4	22227643	1	12.3333
5	22227643	1	13.3333
1	22255704	1	14.7826
5	22255704	1	14.9167
9	22255704	1	14.9167
2	22255704	1	15
3	22255704	1	15
4	22255704	1	15
6	22255704	1	15
7	22255704	1	15
8	22255704	1	15
10	22255704	1	15
3	22268664	1	14.4286
1	22268664	1	15
2	22268664	1	15
4	22268664	1	15
1	22269972	0	4.15385
2	22269972	0	3
3	22269972	0	3
2	22285239	1	14.6316
1	22285239	1	14.65
3	22285239	1	15
1	22307325	0	4.28571
2	22307325	0	4.6087
3	22307325	0	4.95455
4	22307325	0	5.14286
1	22309443	0	7.08696
2	22309443	0	7
3	22309443	0	6.6875
4	22309443	0	7.16667
5	22309443	0	8.08333
6	22309443	0	8.15385
7	22309443	0	9.71429
1	22314203	1	15
2	22314203	1	15
1	22319776	1	14.85
2	22319776	1	15
3	22319776	1	15
1	22320750	0	11.25
2	22320750	0	14
1	22339886	1	15
2	22339886	1	15
3	22339886	1	15
4	22339886	1	15
5	22339886	1	15
6	22339886	1	15
7	22339886	1	15
8	22339886	1	15
9	22339886	1	15
10	22339886	1	15
5	22344130	1	14.8333
4	22344130	1	14.9167
1	22344130	1	15
2	22344130	1	15
3	22344130	1	15
6	22344130	1	15
7	22344130	1	15
8	22344130	1	15
1	22350899	0	7.42857
12	22350899	0	8.33333
13	22350899	0	9
2	22350899	0	9.16667
7	22350899	0	9.25
6	22350899	0	9.33333
3	22350899	0	9.5
4	22350899	0	9.94737
10	22350899	0	10
11	22350899	0	10
5	22350899	0	10.4167
14	22350899	0	11
9	22350899	0	11.7273
8	22350899	0	11.7692
6	22379934	0	6.52381
5	22379934	0	7.04545
9	22379934	0	7.08333
10	22379934	0	7.41667
7	22379934	0	7.66667
3	22379934	0	7.68182
4	22379934	0	7.91667
11	22379934	0	8.08333
8	22379934	0	8.09091
2	22379934	0	8.45833
1	22379934	0	9.14286
14	22379934	0	9.33333
13	22379934	0	9.66667
12	22379934	0	10
1	22411202	1	14.25
2	22411202	1	14.6957
3	22411202	1	14.8182
4	22411202	1	15
5	22411202	1	15
1	22424709	1	14.8235
2	22424709	1	15
3	22424709	1	15
4	22424709	1	15
5	22424709	1	15
6	22424709	1	15
7	22424709	1	15
1	22447439	0	9.77778
2	22447439	0	10.9545
3	22447439	0	13
4	22447439	0	13
5	22447439	0	13.0833
14	22447439	0	13.3077
10	22447439	0	13.4167
12	22447439	0	13.4167
6	22447439	0	13.5
11	22447439	0	13.5
7	22447439	0	13.6667
13	22447439	0	13.75
8	22447439	0	13.8333
9	22447439	0	13.9286
1	22451208	1	15
1	22462048	1	15
2	22462048	1	15
3	22462048	1	15
7	22466353	0	13.2
2	22466353	0	13.5
6	22466353	0	13.75
1	22466353	0	14
4	22466353	0	14
5	22466353	0	14
8	22466353	0	14
3	22466353	0	14.1667
1	22482068	0	6
2	22482068	0	6.22222
3	22482068	0	7.46154
4	22482068	0	8.1
1	22552604	0	6.14286
5	22552604	0	6.1875
8	22552604	0	6.46154
6	22552604	0	6.47368
7	22552604	0	6.875
3	22552604	0	7.09524
4	22552604	0	7.22222
2	22552604	0	7.48
9	22552604	0	8.2
10	22552604	0	9.66667
11	22552604	0	9.71429
12	22552604	0	11.9167
14	22552604	0	12.0714
13	22552604	0	13.3333
4	22557609	0	3
5	22557609	0	3
6	22557609	0	3
7	22557609	0	3
8	22557609	0	3.04545
9	22557609	0	3.05882
10	22557609	0	3.14286
11	22557609	0	4.6
1	22557609	0	5.5
3	22557609	0	6
2	22557609	0	6.25
14	22557609	0	6.33333
12	22557609	0	7
13	22557609	0	7.09091
1	22559295	1	15
2	22559295	1	15
3	22559295	1	15
1	22559510	0	10.6818
12	22559510	0	14.4545
14	22559510	0	14.5455
4	22559510	0	14.5556
6	22559510	0	14.625
2	22559510	0	14.6429
3	22559510	0	14.75
13	22559510	0	14.75
9	22559510	0	14.9
5	22559510	0	15
7	22559510	0	15
8	22559510	0	15
10	22559510	0	15
11	22559510	0	15
5	22568197	1	14.5385
1	22568197	1	14.7895
2	22568197	1	15
3	22568197	1	15
4	22568197	1	15
6	22568197	1	15
1	22582065	0	3
2	22582065	0	3
4	22584547	0	3
5	22584547	0	3
6	22584547	0	3
7	22584547	0	4.06667
10	22584547	0	4.30435
8	22584547	0	5
12	22584547	0	5
13	22584547	0	5.78947
9	22584547	0	5.82609
11	22584547	0	6.33333
1	22584547	0	7
2	22584547	0	7.125
14	22584547	0	7.27273
3	22584547	0	8.625
1	22592667	1	15
2	22592667	1	15
1	22613316	0	8.5
2	22613316	0	8.2
3	22613316	0	9.5
4	22613316	0	8.5
1	22633810	1	14.1739
2	22633810	1	14.5417
3	22633810	1	14.8333
2	22670627	0	7.79167
5	22670627	0	9.61905
4	22670627	0	11.2727
1	22670627	0	11.375
6	22670627	0	13.25
10	22670627	0	13.5
9	22670627	0	13.625
8	22670627	0	13.9167
7	22670627	0	13.9231
3	22670627	0	13.9583
11	22670627	0	14
12	22670627	0	14.3636
13	22670627	0	14.5
14	22670627	0	15
1	22677686	1	14.7857
2	22677686	1	14.8333
6	22677686	1	14.8333
7	22677686	1	14.8333
3	22677686	1	15
4	22677686	1	15
5	22677686	1	15
8	22677686	1	15
3	22706478	0	3
4	22706478	0	3
5	22706478	0	3
6	22706478	0	3
7	22706478	0	3
8	22706478	0	3
9	22706478	0	3
10	22706478	0	3
11	22706478	0	3.21739
2	22706478	0	4.8
12	22706478	0	5.04545
1	22706478	0	5.54545
13	22706478	0	5.95833
14	22706478	0	7.43478
1	22710935	1	15
2	22710935	1	15
1	22793567	0	5.63636
2	22793567	0	6
3	22815668	1	14
1	22815668	1	14.0833
2	22815668	1	14.5
1	22819024	0	8.5
2	22819024	0	9.17647
4	22819024	0	9.75
9	22819024	0	10.3333
7	22819024	0	10.6923
8	22819024	0	10.7273
6	22819024	0	10.9091
10	22819024	0	10.9167
5	22819024	0	11
11	22819024	0	11
12	22819024	0	12.1875
3	22819024	0	13.2727
13	22819024	0	13.5455
14	22819024	0	15
1	22833374	0	5.68421
5	22833374	0	6.5
3	22833374	0	8
4	22833374	0	8
7	22833374	0	8.08333
2	22833374	0	8.16667
6	22833374	0	8.41667
10	22833374	0	9.16667
8	22833374	0	9.33333
9	22833374	0	9.41667
11	22833374	0	9.41667
14	22833374	0	10.2
12	22833374	0	11
13	22833374	0	11
1	22838118	0	8.85714
3	22838118	0	9.46154
4	22838118	0	11.3571
13	22838118	0	12.125
11	22838118	0	12.1818
5	22838118	0	12.4
8	22838118	0	12.5
12	22838118	0	12.75
9	22838118	0	12.8333
10	22838118	0	12.9412
6	22838118	0	13
7	22838118	0	13
14	22838118	0	13
2	22838118	0	13.35
1	22850180	1	9.14286
7	22889787	0	5.61538
8	22889787	0	6.33333
9	22889787	0	7.6
1	22889787	0	7.90476
6	22889787	0	8.08333
10	22889787	0	9
13	22889787	0	9.08333
12	22889787	0	9.66667
14	22889787	0	9.77778
5	22889787	0	9.92857
11	22889787	0	10.1111
2	22889787	0	10.4583
4	22889787	0	10.95
3	22889787	0	11.9583
1	22905331	1	13.25
3	22905331	1	13.2727
8	22905331	1	14
7	22905331	1	14.1667
5	22905331	1	14.4167
4	22905331	1	14.5833
2	22905331	1	14.6154
6	22905331	1	15
2	22918585	0	7
3	22918585	0	7.08696
4	22918585	0	8.27273
5	22918585	0	8.66667
6	22918585	0	8.71429
8	22918585	0	9.33333
9	22918585	0	9.33333
14	22918585	0	9.66667
10	22918585	0	9.83333
7	22918585	0	10
13	22918585	0	10.1667
11	22918585	0	10.5
12	22918585	0	10.6667
1	22918585	0	11.375
1	22938866	0	7.05882
2	22938866	0	8.16667
3	22938866	0	11.5833
4	22938866	0	13.7273
5	22938866	0	13.9091
7	22938866	0	14
8	22938866	0	14.5
6	22938866	0	14.6667
1	22970726	1	11.1364
2	22970726	1	13.9412
3	22970726	1	14.3478
4	22970726	1	15
5	22970726	1	15
6	22970726	1	15
7	22970726	1	15
8	22970726	1	15
1	22975300	1	14.65
2	22975300	1	14.8421
3	22975300	1	15
4	22975300	1	15
5	22975300	1	15
2	22988157	1	14.6842
1	22988157	1	15
3	22988157	1	15
4	22988157	1	15
1	22994645	0	8.52381
2	22994645	0	9.56
3	22994645	0	12.9333
4	22994645	0	13.9167
12	22994645	0	14.1
5	22994645	0	14.6
11	22994645	0	14.9
9	22994645	0	14.9091
6	22994645	0	15
7	22994645	0	15
8	22994645	0	15
10	22994645	0	15
13	22994645	0	15
14	22994645	0	15
4	23005471	0	3
5	23005471	0	3
6	23005471	0	3
7	23005471	0	3
8	23005471	0	3
9	23005471	0	3
10	23005471	0	3
3	23005471	0	3.66667
11	23005471	0	4.63636
12	23005471	0	6.41667
2	23005471	0	6.66667
1	23005471	0	6.7
13	23005471	0	6.75
14	23005471	0	7
3	23029492	1	14.8
1	23029492	1	15
2	23029492	1	15
6	23044980	0	14.5
4	23044980	0	14.8261
1	23044980	0	14.913
2	23044980	0	15
3	23044980	0	15
5	23044980	0	15
7	23044980	0	15
8	23044980	0	15
1	23051236	0	7.5
2	23051236	0	14.3333
8	23051236	0	14.6364
11	23051236	0	14.6364
3	23051236	0	14.75
7	23051236	0	14.8182
6	23051236	0	14.8333
9	23051236	0	14.8333
10	23051236	0	14.8333
4	23051236	0	14.8889
5	23051236	0	15
12	23051236	0	15
13	23051236	0	15
14	23051236	0	15
1	23071473	1	14.85
2	23071473	1	15
3	23071473	1	15
1	23080583	0	3
2	23080583	0	3
1	23092452	1	15
2	23092452	1	15
1	23105553	0	13
2	23105553	0	13
1	23109695	1	14.4118
2	23109695	1	14.8462
3	23109695	1	14.9286
4	23109695	1	15
5	23109695	1	15
6	23109695	1	15
1	23149611	0	6
3	23149611	0	6.27273
6	23149611	0	7.2
5	23149611	0	7.54167
4	23149611	0	7.625
2	23149611	0	7.8
12	23149611	0	8.84615
11	23149611	0	9.41667
7	23149611	0	9.5
8	23149611	0	10.1667
9	23149611	0	11.1667
13	23149611	0	12.3333
10	23149611	0	14
14	23149611	0	14
2	23172421	0	4.375
8	23172421	0	4.52174
11	23172421	0	4.58333
3	23172421	0	4.625
5	23172421	0	4.66667
9	23172421	0	4.66667
4	23172421	0	4.68
6	23172421	0	4.71429
7	23172421	0	4.96
1	23172421	0	5.68182
10	23172421	0	5.75
12	23172421	0	6
14	23172421	0	6.25
13	23172421	0	6.5
8	23181629	0	3
9	23181629	0	3
10	23181629	0	3
11	23181629	0	3
4	23181629	0	3.625
7	23181629	0	4
12	23181629	0	4.36842
5	23181629	0	4.90909
1	23181629	0	4.92857
3	23181629	0	5.57143
6	23181629	0	6
2	23181629	0	6.25
14	23181629	0	7.4
13	23181629	0	8.28571
1	23182700	0	5.83333
2	23182700	0	5
1	23191164	1	13.6111
2	23191164	1	14.5
3	23191164	1	15
4	23191164	1	15
5	23191164	1	15
6	23191164	1	15
7	23191164	1	15
8	23191164	1	15
2	23195604	0	13.375
14	23195604	0	13.6
1	23195604	0	13.6667
9	23195604	0	13.6667
13	23195604	0	13.6667
8	23195604	0	13.7
3	23195604	0	13.7917
7	23195604	0	13.9167
4	23195604	0	14
6	23195604	0	14
5	23195604	0	14.05
12	23195604	0	14.1111
11	23195604	0	14.4286
10	23195604	0	15
1	23202302	1	14.7826
2	23202302	1	15
5	23275684	1	14.8182
1	23275684	1	14.875
7	23275684	1	14.9167
2	23275684	1	15
3	23275684	1	15
4	23275684	1	15
6	23275684	1	15
8	23275684	1	15
9	23275684	1	15
10	23275684	1	15
11	23275684	1	15
1	23318597	1	15
2	23318597	1	15
7	23353349	1	14.8333
1	23353349	1	15
2	23353349	1	15
3	23353349	1	15
4	23353349	1	15
5	23353349	1	15
6	23353349	1	15
1	23357736	0	3.63158
2	23357736	0	3
1	23361183	1	12.4167
2	23361183	1	13.2727
3	23361183	1	15
2	23407263	1	14.5
4	23407263	1	14.8182
3	23407263	1	14.8462
1	23407263	1	15
5	23407263	1	15
6	23407263	1	15
7	23407263	1	15
5	23425146	1	8.5
6	23425146	1	9.75
4	23425146	1	13.0909
7	23425146	1	13.4545
8	23425146	1	13.8333
9	23425146	1	14.9
3	23425146	1	14.95
1	23425146	1	15
2	23425146	1	15
11	23435526	0	5.25
5	23435526	0	6.15
3	23435526	0	6.66667
10	23435526	0	6.66667
8	23435526	0	6.83333
1	23435526	0	6.85
4	23435526	0	6.91304
7	23435526	0	7
9	23435526	0	7
6	23435526	0	7.08333
2	23435526	0	7.125
12	23435526	0	7.66667
14	23435526	0	8.44444
13	23435526	0	9.5
4	23459333	0	12.1875
3	23459333	0	12.6875
2	23459333	0	13.9565
7	23459333	0	14
8	23459333	0	14
9	23459333	0	14
10	23459333	0	14
11	23459333	0	14
6	23459333	0	14.1667
5	23459333	0	14.25
1	23459333	0	14.9474
1	23488519	1	14
2	23488519	1	15
3	23488519	1	15
9	23490839	0	3
10	23490839	0	3
11	23490839	0	3
12	23490839	0	3.16667
13	23490839	0	3.94444
8	23490839	0	5
7	23490839	0	6
6	23490839	0	6.3
5	23490839	0	6.6
1	23490839	0	6.79167
14	23490839	0	7.58333
4	23490839	0	8.46154
2	23490839	0	10
3	23490839	0	10.25
1	23507561	1	15
2	23507561	1	15
3	23507561	1	15
4	23507561	1	15
4	23519656	1	13.6667
3	23519656	1	13.75
2	23519656	1	14
1	23519656	1	14.875
2	23540748	1	14.9545
1	23540748	1	15
3	23540748	1	15
4	23540748	1	15
5	23540748	1	15
7	23540748	1	15
8	23540748	1	15
9	23540748	1	15
10	23540748	1	15
11	23540748	1	15
12	23540748	1	15
1	23564087	1	15
2	23564087	1	15
1	23592531	1	14.75
2	23592531	1	15
3	23605540	0	14.8462
1	23605540	0	14.875
10	23605540	0	14.9167
2	23605540	0	15
4	23605540	0	15
5	23605540	0	15
6	23605540	0	15
7	23605540	0	15
8	23605540	0	15
9	23605540	0	15
11	23605540	0	15
12	23605540	0	15
13	23605540	0	15
2	23626983	1	14.5
1	23626983	1	14.7
3	23626983	1	15
1	23628059	0	4.73684
2	23628059	0	4.4
1	23638506	0	5.4375
2	23638506	0	6.83333
9	23638506	0	7.08333
4	23638506	0	7.33333
10	23638506	0	8
11	23638506	0	8
3	23638506	0	8.25
5	23638506	0	9.08333
14	23638506	0	9.57143
7	23638506	0	9.58333
8	23638506	0	9.58333
6	23638506	0	9.66667
13	23638506	0	10.1111
12	23638506	0	10.8
1	23646284	1	8.66667
2	23646284	1	9.27273
3	23646284	1	13.3333
4	23646284	1	14
5	23646284	1	14
9	23646284	1	14.8333
6	23646284	1	15
7	23646284	1	15
8	23646284	1	15
1	23669072	0	7.19048
11	23669072	0	8.66667
8	23669072	0	8.7
6	23669072	0	9.08333
2	23669072	0	9.125
3	23669072	0	9.23077
9	23669072	0	9.46154
4	23669072	0	9.83333
10	23669072	0	10
12	23669072	0	10
5	23669072	0	10.3846
7	23669072	0	10.4545
8	23685168	1	14.5
3	23685168	1	14.6471
1	23685168	1	14.6667
7	23685168	1	14.9
2	23685168	1	15
4	23685168	1	15
5	23685168	1	15
6	23685168	1	15
9	23685168	1	15
2	23732961	0	8.83333
3	23732961	0	9.13636
4	23732961	0	9.17647
7	23732961	0	9.33333
6	23732961	0	9.36364
10	23732961	0	9.4
8	23732961	0	9.41667
1	23732961	0	9.5
5	23732961	0	9.52381
9	23732961	0	9.90909
11	23732961	0	10.25
12	23732961	0	11.0435
13	23732961	0	11.9231
14	23732961	0	15
10	23736620	1	14
9	23736620	1	14.1538
11	23736620	1	14.1667
1	23736620	1	14.2353
2	23736620	1	14.4118
12	23736620	1	14.5
3	23736620	1	14.6667
4	23736620	1	15
5	23736620	1	15
6	23736620	1	15
7	23736620	1	15
8	23736620	1	15
13	23736620	1	15
14	23736620	1	15
5	23748658	1	14.6667
7	23748658	1	14.8333
1	23748658	1	15
2	23748658	1	15
3	23748658	1	15
4	23748658	1	15
6	23748658	1	15
8	23748658	1	15
9	23748658	1	15
10	23748658	1	15
11	23748658	1	15
12	23748658	1	15
13	23748658	1	15
14	23748658	1	15
5	23750594	1	14.75
2	23750594	1	14.7826
4	23750594	1	14.8182
1	23750594	1	15
3	23750594	1	15
6	23750594	1	15
7	23750594	1	15
8	23750594	1	15
9	23750594	1	15
10	23750594	1	15
1	23752693	1	11.6111
7	23752693	1	12.6
2	23752693	1	15
3	23752693	1	15
4	23752693	1	15
5	23752693	1	15
6	23752693	1	15
8	23752693	1	15
9	23752693	1	15
1	23763587	1	15
4	23778245	1	14.7083
2	23778245	1	14.7647
6	23778245	1	14.8333
5	23778245	1	14.9524
1	23778245	1	15
3	23778245	1	15
7	23778245	1	15
8	23778245	1	15
9	23778245	1	15
1	23788854	1	15
2	23788854	1	15
1	23793047	1	13.3333
2	23793047	1	14.0833
4	23793047	1	14.8333
5	23793047	1	14.8333
3	23793047	1	15
6	23793047	1	15
7	23793047	1	15
8	23793047	1	15
9	23793047	1	15
8	23852684	1	14.7
9	23852684	1	14.8462
1	23852684	1	15
2	23852684	1	15
3	23852684	1	15
4	23852684	1	15
5	23852684	1	15
6	23852684	1	15
7	23852684	1	15
10	23852684	1	15
11	23852684	1	15
12	23852684	1	15
1	23882372	1	13.375
2	23882372	1	13.6667
3	23882372	1	14
4	23882372	1	14.6667
5	23882372	1	15
4	23894507	1	12.4615
5	23894507	1	13.3846
6	23894507	1	14.1538
7	23894507	1	14.4167
3	23894507	1	14.75
8	23894507	1	14.8333
1	23894507	1	15
2	23894507	1	15
9	23894507	1	15
1	23898473	0	3.86957
2	23898473	0	4
3	23898473	0	4
4	23898473	0	5.55556
5	23898473	0	5.54545
6	23898473	0	5
7	23898473	0	5
8	23898473	0	5
1	23922388	0	4.6
9	23922388	0	7.71429
13	23922388	0	7.875
8	23922388	0	8.33333
14	23922388	0	8.66667
10	23922388	0	9
11	23922388	0	9
12	23922388	0	9.88889
7	23922388	0	10.4545
2	23922388	0	11.0833
3	23922388	0	14
6	23922388	0	14.3636
5	23922388	0	14.4167
4	23922388	0	14.75
2	23934691	1	14.9565
1	23934691	1	15
3	23934691	1	15
4	23934691	1	15
5	23934691	1	15
6	23934691	1	15
7	23934691	1	15
8	23934691	1	15
9	23934691	1	15
1	23948992	0	8.33333
1	23953205	1	5
7	23953205	1	12.9565
5	23953205	1	13
9	23953205	1	13.1667
8	23953205	1	13.2609
6	23953205	1	13.6
2	23953205	1	13.7222
10	23953205	1	13.8333
4	23953205	1	13.8462
3	23953205	1	14.2609
3	23963429	1	14.9444
1	23963429	1	15
2	23963429	1	15
4	23963429	1	15
5	23963429	1	15
6	23963429	1	15
7	23963429	1	15
8	23963429	1	15
1	23965139	0	3.3125
5	23965139	0	7.41667
4	23965139	0	7.65
3	23965139	0	8.75
2	23965139	0	8.91667
13	23965139	0	9.72727
12	23965139	0	9.75
9	23965139	0	9.91667
7	23965139	0	10.0769
8	23965139	0	10.0833
10	23965139	0	10.0833
11	23965139	0	10.0833
14	23965139	0	10.2727
6	23965139	0	10.6667
1	23974100	1	14.6111
2	23974100	1	15
1	23983646	1	13
2	23983646	1	13.35
4	23983646	1	13.5
3	23983646	1	14
11	23983646	1	14.3333
8	23983646	1	14.4167
5	23983646	1	14.5333
12	23983646	1	14.6667
10	23983646	1	14.75
9	23983646	1	14.8182
6	23983646	1	14.8889
7	23983646	1	15
13	23983646	1	15
7	23987812	1	14.5455
1	23987812	1	14.8182
2	23987812	1	15
3	23987812	1	15
4	23987812	1	15
5	23987812	1	15
6	23987812	1	15
8	23987812	1	15
5	24010956	1	14.5
2	24010956	1	14.65
1	24010956	1	14.7619
3	24010956	1	15
4	24010956	1	15
1	24014957	0	14.7778
7	24014957	0	14.9444
2	24014957	0	14.9583
3	24014957	0	15
4	24014957	0	15
5	24014957	0	15
6	24014957	0	15
8	24014957	0	15
9	24014957	0	15
14	24019444	0	6
13	24019444	0	6.66667
1	24019444	0	6.73913
6	24019444	0	6.77273
3	24019444	0	7
4	24019444	0	7
5	24019444	0	7
11	24019444	0	7
12	24019444	0	7
9	24019444	0	7.08333
8	24019444	0	7.16667
10	24019444	0	7.16667
2	24019444	0	7.19048
7	24019444	0	7.27778
6	24056393	0	8.22222
1	24056393	0	10.0909
9	24056393	0	10.1818
5	24056393	0	10.2143
8	24056393	0	12.4615
12	24056393	0	12.6364
3	24056393	0	12.75
4	24056393	0	12.9
11	24056393	0	12.9091
2	24056393	0	13.4737
7	24056393	0	13.6667
10	24056393	0	13.6667
14	24056393	0	13.7778
13	24056393	0	14
7	24070101	0	6.30435
6	24070101	0	6.52174
8	24070101	0	6.54167
5	24070101	0	6.66667
10	24070101	0	7.54545
1	24070101	0	7.58824
11	24070101	0	7.91667
9	24070101	0	8.04
3	24070101	0	8.90476
12	24070101	0	9.16667
13	24070101	0	9.16667
4	24070101	0	9.22727
2	24070101	0	9.25
14	24070101	0	9.91667
1	24072156	0	6.86364
2	24072156	0	10.3043
3	24072156	0	11
4	24072156	0	12
1	24076064	0	8
5	24076064	0	9.25
3	24076064	0	9.5
6	24076064	0	9.75
4	24076064	0	9.77273
2	24076064	0	9.95455
7	24076064	0	10.25
8	24076064	0	11.6154
9	24076064	0	14.4615
10	24076064	0	14.6667
11	24076064	0	14.6667
12	24076064	0	14.6667
1	24077384	0	8.95455
2	24077384	0	12.8261
13	24077384	0	13.9
3	24077384	0	14
4	24077384	0	14
5	24077384	0	14
6	24077384	0	14
7	24077384	0	14
8	24077384	0	14
9	24077384	0	14
10	24077384	0	14
11	24077384	0	14
12	24077384	0	14
10	24099791	0	6.95455
3	24099791	0	7
8	24099791	0	7.22727
4	24099791	0	7.55
1	24099791	0	7.6
5	24099791	0	7.72727
11	24099791	0	8
12	24099791	0	8
13	24099791	0	8.2
9	24099791	0	8.32
[truncated: 3,066 more rows]
