# Supplementary material for: Neurological intervention transition model for dynamic prediction of good outcome in spontaneous subarachnoid haemorrhage
Source: Sci Rep. 2024 Jan 18;14:1584. doi: 10.1038/s41598-024-51684-6 (PMC10796364; doi:10.1038/s41598-024-51684-6)
Supplement: Supplementary file 1 — Supplementary Information. [file 41598_2024_51684_MOESM1_ESM.zip › Glucose.xlsx]

## Sheet: Sheet1
id	t	value	group
20005119	1	155	0
20005119	2	146	0
20005119	3	161.333	0
20005119	4	132	0
20005119	5	136.333	0
20005119	6	142	0
20005119	7	148	0
20005119	8	169	0
20005119	9	162.667	0
20005119	10	131	0
20005119	11	160.75	0
20005119	12	150.5	0
20005119	13	156.5	0
20005119	14	153.5	0
20042228	1	112	1
20042228	2	103	1
20042228	3	111	1
20042228	4	121	1
20042228	5	101	1
20042228	6	147	1
20042228	7	91	1
20059464	1	118	1
20059464	2	137	1
20059464	3	108	1
20059464	4	115	1
20059464	5	112	1
20085117	1	203	0
20085117	2	165	0
20085117	3	155	0
20085117	4	163	0
20085117	5	174	0
20085117	6	165	0
20085117	7	169	0
20085117	8	163	0
20085117	9	148	0
20085117	10	150	0
20085117	11	158	0
20085117	12	151	0
20085117	13	207	0
20085117	14	213	0
20087917	1	130	1
20087917	2	112	1
20087917	3	122	1
20087917	4	117	1
20087917	8	102	1
20089438	1	127	0
20089438	2	112	0
20089438	3	116	0
20089438	4	153	0
20089438	5	125	0
20089438	6	131	0
20089438	7	121	0
20089438	8	164	0
20089438	9	142	0
20089438	10	134	0
20089438	11	121	0
20089438	12	121	0
20089438	13	105	0
20089438	14	107	0
20134885	1	127	1
20134885	2	127	1
20134885	3	82	1
20134885	4	93	1
20134885	5	115	1
20134885	6	84	1
20134885	7	116	1
20134885	8	92	1
20134885	9	241	1
20151574	1	74	1
20151574	2	93	1
20151574	4	100	1
20151574	5	100	1
20151574	7	96	1
20179837	1	131	0
20179837	2	124	0
20179837	8	97	0
20179837	11	92	0
20179837	12	90	0
20179837	13	93	0
20179837	14	97	0
20196181	1	128	1
20196181	2	152	1
20196181	3	159	1
20196181	4	149.5	1
20196181	5	138	1
20196181	6	135	1
20196181	7	133	1
20196181	8	151	1
20196181	10	135	1
20196181	11	117	1
20196181	12	111	1
20196181	13	97	1
20234395	1	161.5	0
20234395	2	164	0
20234395	3	146.5	0
20234395	4	134.5	0
20234395	5	144	0
20234395	6	127.5	0
20234395	7	172	0
20234395	8	144.333	0
20249508	1	110	1
20259763	1	116	1
20259763	2	127	1
20268304	1	170	0
20308330	2	113	1
20308330	3	133	1
20308330	4	127.5	1
20308330	5	114	1
20308330	6	111	1
20308330	7	104	1
20308330	8	113	1
20308330	9	111	1
20308330	10	111	1
20308330	11	107	1
20308330	12	128	1
20308330	13	101	1
20308330	14	96	1
20323878	1	167.5	1
20323878	2	139	1
20323878	3	132	1
20323878	4	117	1
20323878	5	271	1
20323878	6	150.5	1
20323878	7	138	1
20323878	8	88	1
20323878	9	96	1
20323878	10	97	1
20331070	1	172.5	0
20348076	1	135	0
20348076	2	92	0
20348076	3	96	0
20348076	4	128	0
20348076	5	88.5	0
20348076	6	167.5	0
20348076	7	168.5	0
20348076	8	113.333	0
20348076	9	132	0
20348076	10	108.5	0
20348076	11	109	0
20348076	12	101	0
20348076	13	90	0
20348076	14	85	0
20356668	1	102	1
20356668	2	99	1
20369499	1	151.5	0
20369499	2	195	0
20369499	3	162	0
20374164	1	194.333	0
20374164	2	140	0
20374164	3	128	0
20374164	4	111	0
20374164	5	126	0
20374164	6	127	0
20374164	7	179	0
20374164	8	109	0
20374164	9	117	0
20374164	10	118	0
20374164	11	93	0
20374164	12	114	0
20374164	13	110	0
20374164	14	92	0
20388956	1	128	1
20388956	2	112	1
20388956	4	100	1
20388956	5	96	1
20388956	6	129	1
20388956	7	97	1
20393299	1	153	0
20393299	2	171	0
20393299	3	140	0
20393299	4	129.5	0
20393299	5	143.333	0
20393299	6	127.5	0
20393299	7	139	0
20393299	8	141	0
20393299	9	142	0
20393299	10	116	0
20393299	11	138	0
20393299	12	143.5	0
20393299	13	150	0
20393299	14	143.5	0
20401746	1	132.5	0
20401746	2	136	0
20401746	3	134	0
20401746	4	130	0
20401746	5	141.5	0
20401746	6	133.5	0
20401746	7	113	0
20401746	8	138.5	0
20401746	9	139	0
20401746	10	150	0
20401746	11	106	0
20401746	12	101	0
20401746	13	108	0
20401746	14	115.333	0
20408101	1	136	0
20408101	2	96	0
20408101	3	90	0
20408101	4	90	0
20408101	5	104	0
20408101	6	116	0
20408101	7	105	0
20408101	8	123	0
20408101	9	107	0
20408101	10	115	0
20408101	11	102	0
20408101	12	102	0
20408101	13	103	0
20408101	14	95	0
20410940	1	161	0
20410940	2	119	0
20410940	3	115	0
20410940	4	117	0
20410940	5	133	0
20410940	6	105	0
20410940	7	132	0
20410940	8	113	0
20410940	9	133	0
20410940	10	124	0
20410940	11	188.667	0
20410940	12	138.5	0
20410940	13	178	0
20410940	14	169.5	0
20454348	1	180	1
20454348	2	110	1
20454348	3	107	1
20468017	1	229	0
20468017	2	202	0
20468017	3	167	0
20468017	4	143	0
20468017	5	136	0
20468017	6	179	0
20468017	7	121	0
20468017	8	176	0
20468017	9	118	0
20468017	10	71	0
20468017	11	76	0
20468017	12	100	0
20468017	13	184	0
20468017	14	127	0
20478923	1	183	0
20478923	2	134	0
20478923	3	165	0
20478923	4	176	0
20478923	6	171	0
20478923	7	167	0
20478923	8	121	0
20478923	10	128	0
20478923	11	116	0
20478923	13	110	0
20482625	1	133.5	0
20482625	2	114	0
20482625	3	104	0
20482625	4	105	0
20482625	5	92	0
20482625	6	119	0
20482625	7	76	0
20482625	8	142	0
20482625	9	203	0
20482625	10	182	0
20482625	11	167	0
20482625	12	140	0
20482625	13	145	0
20482625	14	121	0
20483724	1	143	0
20483724	2	127	0
20483724	3	120.5	0
20483724	4	133.5	0
20483724	5	156	0
20483724	6	144.5	0
20483724	7	187	0
20483724	8	142	0
20483724	9	119.5	0
20483724	10	129	0
20483724	11	133.667	0
20483724	12	180	0
20483724	13	124	0
20483724	14	110	0
20495450	1	127	0
20495450	2	137	0
20495450	3	117	0
20495450	4	104	0
20495450	5	114	0
20495450	6	146	0
20495450	7	167.5	0
20495450	8	164	0
20495450	9	155.5	0
20495450	10	199	0
20495450	11	148	0
20495450	12	132	0
20495450	13	164.5	0
20495450	14	118	0
20497882	1	237.333	0
20497882	2	183	0
20497882	3	138	0
20514502	1	140	1
20514502	2	100	1
20514502	3	103	1
20514502	4	122	1
20514502	5	136	1
20514502	6	122	1
20514502	7	107	1
20514502	8	123	1
20514502	9	115	1
20514502	10	119	1
20514502	11	117	1
20528432	1	298.5	0
20528432	2	174	0
20585363	1	132.5	1
20585363	2	117	1
20585363	3	142	1
20585363	4	118	1
20585363	5	89	1
20585363	7	103	1
20586822	1	150	0
20586822	2	164	0
20586822	3	143.333	0
20586822	5	147	0
20586822	6	113.5	0
20586822	7	114.5	0
20586822	8	118	0
20586822	9	120.5	0
20586822	10	123	0
20586822	13	81	0
20586822	14	90	0
20597923	1	103	1
20636041	2	86	1
20636041	3	92	1
20636041	4	99	1
20642625	1	133	1
20642625	2	137	1
20642625	3	192	1
20642625	4	155	1
20642625	5	140	1
20642625	6	143	1
20642625	7	152.5	1
20642625	8	150	1
20642625	9	147	1
20642625	10	137	1
20642625	11	79	1
20642625	12	122	1
20642625	13	127	1
20644811	1	116	1
20644811	2	95	1
20645052	1	131	0
20645052	2	142	0
20645052	3	169.5	0
20645052	4	123	0
20645052	5	57	0
20645052	6	137	0
20645052	7	139	0
20645052	8	134	0
20645052	11	136	0
20645052	12	127	0
20647389	1	109	1
20647389	2	94	1
20661298	1	114	0
20661298	2	116	0
20661298	3	122	0
20661298	4	112	0
20661298	5	101	0
20661298	6	171	0
20661298	8	129	0
20661298	9	111	0
20661298	11	95	0
20661298	13	100	0
20668478	1	104.5	1
20668478	2	138	1
20668478	3	121	1
20668478	4	140	1
20668478	5	138	1
20668478	6	135	1
20668478	7	119	1
20668478	8	101	1
20668478	9	102	1
20668478	11	132	1
20668478	12	89	1
20675727	1	278	1
20675727	2	178	1
20675727	3	250	1
20675727	4	133	1
20675727	5	214	1
20675727	6	181.5	1
20675727	7	135	1
20675727	9	145	1
20675727	10	140	1
20675727	11	111	1
20675727	12	130	1
20676389	1	190	0
20676389	2	120	0
20676389	3	116	0
20676389	4	103	0
20676389	5	107	0
20676389	6	107	0
20676389	7	137.5	0
20676389	8	118.667	0
20676389	9	113.667	0
20676389	10	124	0
20676389	11	108	0
20676389	12	93	0
20676389	13	102	0
20676389	14	101	0
20711424	1	93	1
20711424	2	134	1
20711424	3	98	1
20711424	6	96	1
20711424	7	96	1
20711424	8	99	1
20720471	1	162	0
20720471	2	135	0
20720471	3	169	0
20720471	4	178	0
20720471	5	139	0
20720471	6	156	0
20720471	7	154	0
20720471	8	147	0
20720471	9	137	0
20720471	10	207	0
20720471	11	171	0
20720471	12	161	0
20720471	13	186	0
20720471	14	186	0
20737586	1	125	0
20737586	2	117	0
20737586	3	121	0
20737586	4	118	0
20737586	5	116	0
20737586	6	112	0
20737586	7	127	0
20737586	8	121	0
20737586	9	107	0
20737586	10	158	0
20737586	11	118	0
20737586	12	111	0
20737586	13	103	0
20737586	14	157	0
20763931	1	145	0
20763931	2	121	0
20763931	3	111	0
20763931	4	150	0
20763931	5	172	0
20763931	6	143	0
20763931	7	148	0
20763931	9	150	0
20763931	10	144	0
20763931	11	125	0
20763931	12	124	0
20763931	13	156.5	0
20791466	1	133	0
20791466	2	147	0
20791466	3	145	0
20791466	4	123	0
20791466	5	116	0
20791466	6	136	0
20791466	8	106.5	0
20791466	10	98	0
20791466	11	110	0
20791466	13	101	0
20791466	14	101	0
20801859	1	95	1
20801859	2	92	1
20828745	1	138	1
20828745	2	96	1
20878630	1	135.5	0
20878630	3	120.5	0
20878630	4	126.5	0
20878630	5	168	0
20878630	6	135	0
20878630	7	137	0
20878630	8	127	0
20878630	9	135	0
20878630	10	124	0
20878630	11	116	0
20878630	12	118	0
20878630	13	139	0
20878630	14	147	0
20880069	1	136	1
20880069	2	90	1
20880069	4	95	1
20882669	2	158.5	0
20882669	4	135	0
20882669	5	211	0
20882669	6	67	0
20882669	7	164	0
20882669	8	107	0
20882669	9	97	0
20882669	10	105.5	0
20882669	12	111.5	0
20882669	14	117	0
20897880	1	99.75	0
20897880	2	63.5	0
20897880	3	82.6667	0
20897880	4	115.333	0
20897880	5	83.3333	0
20897880	6	90	0
20897880	7	118.5	0
20897880	8	106	0
20897880	9	124	0
20897880	10	86	0
20897880	11	129	0
20908595	1	126	1
20908595	2	132	1
20908595	3	153	1
20908595	4	121	1
20908595	5	114	1
20908595	6	121	1
20908595	7	139	1
20908595	8	145	1
20908595	9	123	1
20908595	10	113	1
20916211	1	129	1
20916211	2	139	1
20916211	3	126	1
20916211	4	125	1
20916211	5	113	1
20916211	6	106	1
20916211	7	93	1
20916211	8	92	1
20916211	9	92	1
20916211	10	97	1
20916211	11	109	1
20916211	12	82	1
20916211	13	64	1
20917927	1	177	0
20917927	2	154	0
20917927	3	134	0
20917927	4	98	0
20917927	5	116	0
20917927	6	122	0
20917927	7	121	0
20917927	8	111	0
20917927	9	123	0
20917927	10	128	0
20917927	11	109	0
20917927	12	128	0
20917927	13	122	0
20917927	14	106	0
20925395	1	110	0
20925395	2	88	0
20925395	3	80	0
20925395	4	104	0
20925395	5	130	0
20925395	6	117.333	0
20925395	7	104	0
20925395	8	88	0
20925395	9	91	0
20925395	10	106	0
20925395	11	90	0
20925395	12	130	0
20925395	13	136	0
20925395	14	106	0
20932748	1	110	0
20932748	2	95	0
20932748	3	91	0
20932748	4	94	0
20932748	5	94	0
20932748	6	95	0
20932748	8	108	0
20932748	9	99	0
20942500	1	155.5	1
20942500	2	120	1
20942500	3	120	1
20942500	4	133	1
20942500	5	118	1
20942500	6	144	1
20942500	7	122	1
20942500	8	114.5	1
20942500	9	137	1
20942500	10	109	1
20942500	11	111	1
20942500	12	105	1
20942500	13	106	1
20963921	1	93	1
20963921	2	101	1
20963921	3	93	1
20963921	5	83	1
20980030	1	116	1
20980030	2	136	1
20980030	3	122	1
20980030	4	112	1
20994976	1	92	0
20994976	2	121	0
20994976	3	115	0
20994976	4	93	0
20994976	5	119	0
20994976	6	108	0
20994976	7	95	0
20994976	8	108	0
20994976	9	125	0
20994976	10	83	0
20994976	11	90	0
20994976	12	186	0
20994976	13	134	0
20994976	14	186	0
21004418	1	104.75	1
21004418	2	96	1
21004418	3	102.5	1
21004418	4	97	1
21004418	5	95	1
21004418	6	112	1
21004418	7	97	1
21004418	8	96	1
21004418	9	90	1
21004418	10	95	1
21004418	12	89	1
21004418	13	100	1
21004418	14	89	1
21032771	3	80	1
21042724	1	90	1
21042724	2	86	1
21042724	3	104	1
21042724	4	120	1
21042724	5	115	1
21042724	6	118	1
21062142	1	136	0
21062142	2	131	0
21062142	3	128	0
21062142	4	123	0
21062142	5	145.333	0
21062142	6	174.25	0
21062142	7	94	0
21062142	8	136	0
21062142	9	100	0
21062142	10	120.25	0
21062142	11	121.5	0
21062142	12	93	0
21062142	13	101.667	0
21062142	14	102	0
21076962	1	97	0
21076962	2	107	0
21076962	3	125.5	0
21076962	4	102	0
21076962	5	108	0
21076962	6	87.75	0
21076962	7	92	0
21076962	8	98	0
21076962	9	117	0
21076962	10	87	0
21076962	11	103.5	0
21076962	14	80	0
21077260	1	116	0
21077260	2	125.333	0
21077260	3	122.5	0
21077260	4	123	0
21077260	5	122	0
21077260	6	129	0
21077260	7	129	0
21077260	8	124	0
21077260	9	111	0
21077260	10	119	0
21077260	11	121	0
21077260	12	117	0
21077260	13	123	0
21077260	14	121	0
21083287	1	89	1
21083287	2	132	1
21083287	3	91	1
21083287	5	96	1
21097398	1	145	1
21097398	2	85	1
21141565	1	110	0
21141565	2	108	0
21141565	3	114	0
21141565	4	123	0
21141565	5	97	0
21141565	6	118	0
21141565	7	143	0
21141565	9	108	0
21201652	1	115.5	1
21201652	2	115	1
21201652	3	150	1
21201652	4	119	1
21201652	7	107.5	1
21207224	1	131.5	0
21207224	2	168	0
21212718	1	107.5	0
21212718	2	107	0
21212718	3	102	0
21212718	4	121	0
21212718	5	93	0
21212718	6	114	0
21212718	7	128	0
21212718	8	127	0
21212718	9	117	0
21212718	10	124	0
21212718	11	112	0
21212718	12	105	0
21212718	13	109	0
21212718	14	115	0
21221757	1	101	0
21221757	2	100	0
21221757	3	110.5	0
21221757	4	165	0
21221757	5	157	0
21221757	6	120	0
21221757	7	127	0
21221757	8	132	0
21221757	9	110	0
21221757	10	121	0
21221757	11	117	0
21221757	12	121	0
21221757	13	97.5	0
21221757	14	93	0
21222658	1	106	1
21222658	2	118	1
21222658	3	114	1
21222658	4	101	1
21226005	2	107	1
21226005	3	97	1
21226005	4	93	1
21242637	1	110.5	1
21242637	2	94	1
21242637	3	120	1
21242637	4	107	1
21242637	6	93	1
21242637	7	97	1
21242637	8	107	1
21242637	9	106	1
21242637	10	106	1
21253784	1	405.571	0
21253784	2	180.5	0
21253784	3	68.5	0
21253784	5	150	0
21253784	6	344	0
21253784	7	328	0
21253784	8	270	0
21253784	10	203	0
21253784	11	486	0
21253784	12	303	0
21253784	13	128.5	0
21253784	14	436	0
21259204	1	116.5	1
21259204	2	104	1
21259204	3	110	1
21259204	4	111	1
21259204	5	90	1
21259204	6	99	1
21259204	7	88	1
21259204	8	100	1
21259204	9	112	1
21259204	10	102	1
21259204	12	91	1
21261973	1	175	1
21261973	2	109	1
21261973	3	103	1
21261973	4	101	1
21261973	5	106	1
21261973	6	100	1
21263921	1	118	1
21263921	2	94	1
21269378	1	141	1
21269378	2	97	1
21269378	3	99	1
21269378	4	104	1
21269378	5	112	1
21277228	1	116	1
21277228	2	84	1
21277228	3	95	1
21285892	1	101	0
21285892	2	129	0
21285892	3	150.5	0
21285892	4	131	0
21285892	5	131	0
21285892	6	111	0
21285892	7	118	0
21285892	8	113.5	0
21287757	1	124.5	0
21287757	2	132	0
21287757	3	127	0
21287757	4	137	0
21287757	5	139.5	0
21287757	6	138.333	0
21287757	7	131	0
21287757	8	118	0
21287757	9	120	0
21287757	10	128	0
21287757	11	128	0
21287757	12	106	0
21287757	13	110	0
21287757	14	128	0
21289599	1	121.333	0
21289599	2	136	0
21289599	3	144.5	0
21289599	4	165	0
21289599	5	177	0
21289599	6	146	0
21289599	7	183	0
21289599	8	177	0
21289599	9	177	0
21289599	10	187	0
21289599	11	128	0
21289599	12	156	0
21289599	13	158	0
21289599	14	131	0
21297933	1	227	1
21297933	2	156	1
21297933	3	116	1
21297933	4	125	1
21297933	5	123	1
21297933	6	133	1
21297933	7	151	1
21317539	1	135	1
21317539	2	109	1
21317539	3	120	1
21317539	4	107	1
21317539	5	95	1
21317539	6	104	1
21317539	7	94	1
21317539	8	94	1
21323725	1	157.5	1
21323725	2	145	1
21323725	3	150.667	1
21323725	4	131	1
21323725	5	114	1
21323725	6	125.5	1
21323725	7	129	1
21323725	8	147	1
21323725	9	118	1
21323725	10	109	1
21323725	11	117	1
21359984	1	207	0
21359984	2	157	0
21359984	3	126	0
21359984	4	137	0
21359984	5	142	0
21376157	1	148	1
21376157	2	131	1
21376157	3	134	1
21376157	4	138	1
21376157	5	138	1
21376157	6	120	1
21376157	7	137	1
21376157	8	162	1
21402567	1	82	1
21409771	1	177	1
21413630	1	117	1
21413630	2	111	1
21413630	3	111	1
21413630	4	82	1
21413630	6	96	1
21432164	1	119	1
21432164	2	94	1
21432164	3	96	1
21445828	1	117	1
21461671	1	133	1
21461671	2	117	1
21461671	3	113	1
21461671	7	122	1
21461671	8	112	1
21480329	1	82	1
21480329	2	82	1
21484874	1	131	1
21484874	2	100	1
21501769	1	122	1
21501769	2	122.5	1
21501769	3	118	1
21501769	4	111	1
21501769	5	101	1
21538900	1	140	1
21538900	2	133	1
21538900	3	121	1
21538900	4	103	1
21540008	1	67	0
21540008	2	138	0
21540008	3	158	0
21540008	4	126	0
21540008	6	145	0
21540008	7	125.5	0
21540008	8	156	0
21540008	9	161	0
21540008	10	169	0
21540008	11	176	0
21540008	12	115	0
21540008	14	130.5	0
21575545	1	93.5	1
21575545	2	103	1
21575545	3	99	1
21575545	4	105	1
21575545	5	119	1
21575545	7	98	1
21575545	9	113	1
21578548	1	111	0
21578548	2	105.5	0
21578548	3	97	0
21578548	4	101	0
21578548	6	95	0
21578548	7	83	0
21578548	8	98	0
21578548	9	113	0
21578548	10	107	0
21578548	11	119	0
21578548	13	183	0
21578548	14	89	0
21585652	1	78	0
21594949	1	97.5	1
21594949	2	94	1
21594949	3	88	1
21601982	1	212.5	0
21601982	2	186	0
21611540	1	144.333	0
21611540	2	173	0
21611540	3	175	0
21611540	4	149	0
21652381	1	146.5	1
21652381	2	106	1
21652381	3	88	1
21698913	1	160.5	1
21698913	2	125	1
21740278	1	122	1
21740278	2	119	1
21740278	3	146	1
21740278	4	107	1
21740278	5	132	1
21740278	6	123	1
21740278	7	111	1
21740278	8	99	1
21740278	9	101	1
21758834	1	168	0
21758834	2	139	0
21758834	3	124.5	0
21758834	4	126	0
21758834	5	131	0
21758834	6	121	0
21758834	7	123	0
21758834	8	126.5	0
21758834	9	140	0
21758834	10	114	0
21758834	11	107	0
21758834	12	148	0
21758834	13	151	0
21758834	14	129	0
21764648	1	112	1
21764648	2	92	1
21764648	3	117	1
21764648	4	100	1
21764648	9	94	1
21817201	1	134	1
21817201	2	157	1
21817201	3	128	1
21817201	4	156	1
21817201	5	106	1
21817201	6	123	1
21817201	7	118	1
21817201	9	101	1
21817201	10	125	1
21817201	11	111	1
21823187	2	104	1
21843080	2	241	1
21843080	3	184	1
21843080	4	134	1
21843080	5	139	1
21843080	7	122	1
21843080	8	143	1
21843080	9	133	1
21843080	10	127	1
21865572	1	193	0
21865572	2	145.8	0
21865572	3	133.5	0
21865572	4	120	0
21865572	5	121	0
21865572	6	109	0
21865572	7	114.5	0
21865572	8	102	0
21865572	10	136.667	0
21865572	11	140	0
21865572	12	136	0
21865572	13	141.5	0
21865572	14	115	0
21876540	1	108.75	1
21876540	2	147.5	1
21876540	3	137	1
21876540	4	145	1
21876540	5	87	1
21876540	6	93	1
21876540	7	92	1
21876540	8	96	1
21876540	9	111	1
21876540	10	114	1
21876540	11	108	1
21878501	1	125	0
21878501	2	129	0
21878501	3	137.5	0
21878501	4	143	0
21878501	5	142.5	0
21878501	6	206	0
21878501	7	181.667	0
21878501	8	154	0
21878501	9	139	0
21878501	10	125.5	0
21878501	11	155.5	0
21878501	12	171	0
21878501	13	181.667	0
21896299	1	93	0
21896299	2	94	0
21896299	3	123	0
21896299	4	103	0
21896299	5	102	0
21896299	6	97	0
21896299	9	101	0
21899375	1	148.5	1
21899375	3	87	1
21899375	4	173	1
21899375	7	99	1
21900706	1	117.333	0
21900706	2	133	0
21900706	3	96	0
21900706	4	103	0
21900706	5	156.5	0
21900706	6	125	0
21900706	7	131	0
21900706	8	157	0
21900706	9	165	0
21900706	10	202	0
21900706	11	139	0
21900706	12	160	0
21900706	13	142	0
21900706	14	103	0
21905378	1	148	0
21905378	2	116	0
21905378	3	107	0
21905378	4	120	0
21905378	5	115.5	0
21905378	6	106	0
21905378	7	109	0
21905378	8	127	0
21905378	9	129	0
21905378	10	113	0
21905378	11	113	0
21905378	12	114	0
21905378	13	102	0
21905378	14	135	0
21908688	1	191.333	0
21908688	2	141	0
21908688	3	164	0
21908688	4	136	0
21908688	5	144	0
21908688	6	130	0
21908688	7	145	0
21908688	8	128	0
21908688	9	139	0
21908688	10	153	0
21908688	11	105	0
21908688	12	107	0
21908688	13	110	0
21944638	1	174.667	0
21944638	2	206.667	0
21944638	3	149.333	0
21946612	1	256.5	0
21946612	2	127.5	0
21946612	3	136.5	0
21946612	4	171.5	0
21946612	5	144.5	0
21946612	6	232	0
21946612	7	226.5	0
21946612	8	188	0
21946612	9	88	0
21946612	10	106	0
21946612	11	113	0
21946612	12	79	0
21946612	13	87	0
21946612	14	60	0
21951160	1	107	1
21951160	2	96	1
21954630	1	217.667	0
21954630	2	212	0
21954630	3	349	0
21954630	4	197	0
21954630	5	162	0
21954630	6	242.5	0
21954630	7	241	0
21954630	8	117	0
21954630	9	185	0
21954630	10	151	0
21954630	11	189	0
21954630	12	190	0
21954630	13	139	0
21954630	14	243	0
21955140	1	139.667	0
21955140	2	159	0
21955140	4	163	0
21955140	6	128	0
21955140	7	130.5	0
21955140	8	139	0
21958955	1	159.5	0
21958955	2	125.5	0
21958955	3	135	0
21958955	4	135.5	0
21958955	5	128	0
21958955	6	148.5	0
21958955	7	143	0
21958955	8	148	0
21958955	9	140.5	0
21958955	10	142	0
21958955	11	134.333	0
21958955	12	153	0
21958955	13	139	0
21958955	14	138	0
21970111	1	91.5	0
21970111	2	118	0
21970111	3	136	0
21970111	4	155	0
21970111	5	153.667	0
21970111	6	157.4	0
21970111	7	130.333	0
21970111	8	135.6	0
21970111	9	111	0
21970111	10	135	0
22032476	1	233.5	0
22043416	1	101	0
22043416	2	94	0
22043416	3	100	0
22043416	4	92	0
22043416	6	108	0
22071375	1	143.5	1
22071375	2	125.5	1
22071375	3	149	1
22071375	4	160	1
22071375	7	171	1
22071375	8	182	1
22071375	9	138	1
22071375	10	123	1
22073462	1	150.25	0
22080098	1	135	1
22080098	2	125	1
22080098	3	116	1
22080098	4	133	1
22080098	5	104	1
22080098	6	101	1
22080098	7	104	1
22080098	8	88	1
22080098	9	99	1
22080098	10	120	1
22080098	11	111	1
22133932	1	101	0
22146004	1	85	1
22146004	2	91	1
22146004	3	87	1
22152100	1	133	0
22152100	2	88	0
22152100	3	143	0
22152100	4	152	0
22152100	5	127	0
22152100	6	135	0
22152100	7	133.5	0
22152100	8	129.5	0
22152100	9	119.75	0
22152100	11	110	0
22152100	12	182	0
22152100	13	212.5	0
22152100	14	197.5	0
22155026	1	158.5	0
22155026	2	119	0
22155026	3	141	0
22155026	4	154	0
22155026	5	123	0
22155026	6	185	0
22155026	7	152	0
22155026	8	119.5	0
22155026	9	111.5	0
22155026	10	109	0
22155026	11	107	0
22155026	12	98	0
22155026	14	122.5	0
22155237	1	103	1
22161815	1	155.5	0
22161815	2	128.667	0
22161815	3	105.333	0
22161815	4	165	0
22161815	5	165	0
22161815	6	146	0
22161815	7	181	0
22161815	8	123	0
22161815	9	110	0
22164573	1	134	0
22164573	2	115	0
22164573	3	120	0
22164573	4	118	0
22164573	5	123.5	0
22164573	6	166.5	0
22164573	7	114	0
22164573	8	262	0
22164573	9	128	0
22164573	10	271	0
22164573	11	113	0
22164573	12	130	0
22164573	13	425	0
22164573	14	113	0
22186477	1	278.5	0
22186477	2	122	0
22186477	3	176	0
22186477	4	280	0
22186477	5	250	0
22186477	6	230	0
22186477	7	223	0
22186477	8	211	0
22186477	9	158.5	0
22186477	10	168	0
22186477	11	168	0
22186477	12	134	0
22186477	13	208	0
22186477	14	163	0
22186715	1	140	0
22186715	2	154	0
22186715	3	216	0
22186715	4	183.5	0
22186715	5	155	0
22186715	6	183	0
22186715	7	201	0
22186715	8	172	0
22186715	10	167	0
22186715	11	146	0
22186715	12	173	0
22186715	13	115	0
22186715	14	130	0
22211014	1	113.5	1
22211014	2	96	1
22211014	3	83	1
22211014	4	82	1
22227643	1	117	1
22227643	2	110	1
22227643	3	105	1
22227643	4	115	1
22227643	8	126	1
22255704	1	119.5	1
22255704	2	105	1
22255704	3	95	1
22255704	4	100	1
22255704	5	162	1
22255704	6	111	1
22255704	7	118	1
22255704	8	145	1
22255704	9	106	1
22268664	1	93	1
22268664	2	91	1
22269972	1	172.25	0
22269972	2	175.5	0
22285239	1	114	1
22285239	2	113	1
22285239	3	105	1
22285239	4	85	1
22285239	5	92	1
22307325	1	140	0
22307325	2	133	0
22307325	3	130	0
22307325	4	133	0
22309443	1	134	0
22309443	2	146	0
22309443	3	205	0
22309443	4	214	0
22309443	5	208	0
22309443	6	205	0
22309443	7	141	0
22314203	1	106	1
22314203	2	152	1
22319776	1	130	1
22319776	2	101	1
22319776	3	93	1
22319776	4	98	1
22319776	5	99	1
22319776	6	100	1
22320750	1	164	0
22320750	2	91	0
22320750	3	68	0
22320750	4	120	0
22320750	5	86	0
22320750	6	132	0
22320750	7	98	0
22320750	8	147	0
22320750	9	112	0
22320750	10	115	0
22320750	11	102	0
22320750	13	116	0
22339886	1	134	1
22339886	2	131	1
22339886	3	115	1
22339886	4	130	1
22339886	5	116	1
22339886	6	118	1
22339886	7	110	1
22339886	9	118	1
22339886	10	114	1
22344130	1	138	1
22344130	2	156	1
22344130	3	113	1
22344130	4	77	1
22344130	5	82	1
22344130	6	96	1
22344130	7	91	1
22344130	8	91	1
22350899	1	118	0
22350899	2	113	0
22350899	3	126	0
22350899	4	149	0
22350899	5	158.333	0
22350899	6	140.5	0
22350899	7	131	0
22350899	8	150	0
22350899	9	166	0
22350899	10	140	0
22350899	11	126	0
22350899	12	152	0
22350899	13	135	0
22350899	14	155	0
22356177	1	164	0
22356177	2	167	0
22356177	3	166	0
22356177	4	171	0
22356177	5	113	0
22356177	6	88	0
22356177	7	109	0
22356177	8	115	0
22356177	9	104	0
22356177	10	87	0
22356177	11	73	0
22356177	12	114	0
22356177	13	107	0
22356177	14	103	0
22379934	1	126	0
22379934	2	128	0
22379934	3	129	0
22379934	4	141	0
22379934	5	182	0
22379934	6	122	0
22379934	7	127	0
22379934	8	131	0
22379934	9	120	0
22379934	10	107.5	0
22379934	11	95.5	0
22379934	12	123	0
22379934	13	132.5	0
22379934	14	118	0
22411202	1	122	1
22411202	2	106	1
22411202	3	106	1
22411202	4	118	1
22411202	5	102	1
22411202	6	110	1
22419270	1	91	1
22419270	3	91	1
22424709	1	122	1
22424709	2	132	1
22424709	3	112	1
22424709	4	83	1
22424709	5	98	1
22424709	6	99	1
22424709	7	89	1
22424709	8	83	1
22447439	1	156.333	0
22447439	2	143	0
22447439	3	131	0
22447439	4	134	0
22447439	5	131	0
22447439	6	145	0
22447439	7	139	0
22447439	8	131	0
22447439	9	128	0
22447439	10	160	0
22447439	11	131	0
22447439	12	129	0
22447439	13	142	0
22447439	14	141	0
22451208	1	123	1
22462048	1	103.5	1
22462048	2	91	1
22462048	3	91	1
22462048	4	103	1
22462048	6	79	1
22466353	1	127	0
22466353	2	113	0
22466353	3	101	0
22466353	4	103	0
22466353	5	101	0
22466353	6	124	0
22466353	7	105	0
22466353	8	114	0
22466353	9	98	0
22466353	12	101	0
22466353	14	98	0
22482068	1	129	0
22482068	2	129	0
22482068	3	150	0
22487025	1	124	1
22487025	2	157	1
22487025	3	155	1
22487025	4	191	1
22487025	5	142	1
22533042	1	105	1
22533042	2	101	1
22533042	4	102	1
22533042	5	113	1
22533042	6	120	1
22552604	1	112.5	0
22552604	2	137	0
22552604	3	133	0
22552604	4	111.8	0
22552604	5	124	0
22552604	6	120.667	0
22552604	7	133.667	0
22552604	8	160	0
22552604	9	158	0
22552604	10	123	0
22552604	11	121.5	0
22552604	12	105	0
22552604	13	99	0
22552604	14	103	0
22557609	1	129.333	0
22557609	2	152.75	0
22557609	3	136	0
22557609	4	133.4	0
22557609	5	160.667	0
22557609	6	142.333	0
22557609	7	142.5	0
22557609	8	135.5	0
22557609	9	130	0
22557609	10	160	0
22557609	11	142	0
22557609	12	125.5	0
22557609	14	122.5	0
22559295	1	103	1
22559295	2	102	1
22559295	3	111	1
22559295	7	113	1
22559510	1	136	0
22559510	2	121	0
22559510	3	128	0
22559510	4	124	0
22559510	5	107	0
22559510	6	119	0
22559510	7	108.5	0
22559510	8	151.5	0
22559510	9	127	0
22559510	10	118.75	0
22559510	11	128	0
22559510	12	105	0
22559510	13	130.667	0
22559510	14	126	0
22568197	1	160	1
22568197	2	146	1
22568197	3	155	1
22568197	4	146	1
22568197	5	133	1
22568197	6	129	1
22568197	7	125	1
22568197	8	111	1
22568197	9	108	1
22569654	1	141	0
22569654	2	107	0
22569654	3	91	0
22569654	4	93	0
22569654	5	101	0
22569654	6	126	0
22569654	7	122	0
22569654	8	117	0
22569654	9	107.5	0
22569654	10	132	0
22569654	11	110.5	0
22569654	12	94	0
22569654	13	103	0
22569654	14	109	0
22582065	1	152.5	0
22582065	2	130	0
22584547	1	136.5	0
22584547	2	137	0
22584547	3	140	0
22584547	4	128	0
22584547	5	133	0
22584547	6	131.5	0
22584547	7	153.5	0
22584547	8	134	0
22584547	9	139	0
22584547	10	153	0
22584547	11	140	0
22584547	12	107	0
22584547	13	161	0
22584547	14	149.5	0
22592667	1	92	1
22592667	2	94	1
22592667	3	85	1
22592667	4	84	1
22633810	1	151.5	1
22633810	2	96	1
22633810	4	102	1
22633810	5	113	1
22654288	1	118	0
22670627	1	105	0
22670627	2	112	0
22670627	3	96	0
22670627	4	131	0
22670627	5	89	0
22670627	6	80	0
22670627	7	97	0
22670627	8	95	0
22670627	9	146	0
22670627	10	129	0
22670627	11	116	0
22670627	12	122	0
22670627	13	113	0
22670627	14	115	0
22677686	1	98	1
22677686	2	109	1
22677686	3	109	1
22677686	4	112.5	1
22677686	5	96	1
22677686	6	114	1
22677686	7	102	1
22706478	1	191.333	0
22706478	2	184	0
22706478	3	183.667	0
22706478	4	138	0
22706478	5	145	0
22706478	6	122	0
22706478	7	164.5	0
22706478	8	191	0
22706478	9	130	0
22706478	10	164	0
22706478	11	129	0
22706478	12	149	0
22706478	13	156	0
22706478	14	138	0
22710935	1	107	1
22710935	2	87	1
22710935	3	86	1
22793567	1	150	0
22815668	1	78	1
22815668	2	106	1
22815668	3	107	1
22819024	1	130	0
22819024	2	112.5	0
22819024	3	103.667	0
22819024	4	131	0
22819024	5	115	0
22819024	6	123	0
22819024	7	158.5	0
22819024	8	139	0
22819024	9	93	0
22819024	10	122	0
22819024	11	136	0
22819024	12	147	0
22819024	13	138	0
22820545	1	89	0
22833374	1	151.5	0
22833374	2	158	0
22833374	3	161	0
22833374	4	173	0
22833374	5	133	0
22833374	6	117	0
22833374	7	146	0
22833374	8	143	0
22833374	9	109	0
22833374	10	123.5	0
22833374	11	116	0
22833374	12	155	0
22833374	13	153	0
22833374	14	138	0
22838118	1	201	0
22838118	2	144	0
22838118	3	104	0
22838118	4	220	0
22838118	5	234	0
22838118	6	239	0
22838118	7	206	0
22838118	8	313	0
22838118	9	177.5	0
22838118	10	235	0
22838118	11	195.5	0
22838118	12	187	0
22838118	13	168	0
22838118	14	255	0
22850180	1	101	1
22850180	2	98.5	1
22850180	3	95	1
22850180	4	96	1
22850180	5	82	1
22858688	1	82	1
22858688	2	102	1
22858688	3	96	1
22889787	1	149	0
22889787	2	134	0
22889787	3	140.5	0
22889787	4	150	0
22889787	5	149	0
22889787	6	169	0
22889787	7	135	0
22889787	8	157	0
22889787	9	154.333	0
22889787	10	147	0
22889787	11	202.5	0
22889787	12	172	0
22889787	13	158	0
22889787	14	136	0
22905331	1	137	1
22905331	2	119	1
22905331	3	112	1
22905331	4	119	1
22905331	5	129	1
22905331	6	133	1
22905331	7	122	1
22905331	8	137.5	1
22905331	9	119	1
22905331	10	130	1
22905331	12	119	1
22918585	1	191.5	0
22918585	2	249	0
22918585	3	276	0
22918585	4	248	0
22918585	5	174	0
22918585	6	95	0
22918585	7	141	0
22918585	8	86	0
22918585	9	100	0
22918585	10	184	0
22918585	11	195	0
22918585	12	120	0
22918585	13	158	0
22918585	14	118	0
22938866	1	160	0
22938866	2	110	0
22938866	3	102	0
22938866	4	109	0
22938866	5	126	0
22938866	6	129	0
22938866	7	129	0
22938866	8	142	0
22938866	9	137	0
22938866	10	139	0
22938866	13	142	0
22970726	1	141	1
22970726	2	100.5	1
22970726	3	88	1
22970726	4	98	1
22970726	5	109	1
22970726	6	102	1
22970726	7	113	1
22970726	8	97	1
22970726	9	115	1
22970726	10	127	1
22970726	11	112	1
22975300	1	146	1
22975300	2	87	1
22975300	3	98.5	1
22975300	4	113	1
22975300	5	102	1
22988157	1	121	1
22988157	2	111	1
22988157	3	102	1
22988157	4	114	1
22988157	5	97.5	1
22994645	1	116	0
22994645	2	107	0
22994645	3	88	0
22994645	4	95	0
22994645	5	92	0
22994645	6	100	0
22994645	7	109	0
22994645	8	104	0
22994645	9	102	0
22994645	11	134	0
22994645	12	89	0
22994645	13	109	0
22994645	14	87	0
23005471	1	60.5	0
23005471	2	139	0
23005471	3	130	0
23005471	4	150.5	0
23005471	5	132.333	0
23005471	6	214	0
23005471	7	156	0
23005471	8	128.5	0
23005471	9	110	0
23005471	10	134	0
23005471	11	105	0
23005471	12	130	0
23005471	13	126	0
23005471	14	110.5	0
23029492	1	96	1
23029492	2	93	1
23044980	1	118.5	0
23044980	2	102.5	0
23044980	3	126	0
23044980	4	103	0
23044980	5	100	0
23044980	6	109	0
23044980	7	116	0
23044980	8	104.5	0
23044980	9	96	0
23044980	10	94	0
23044980	11	131	0
23051236	1	106	0
23051236	2	122.333	0
23051236	3	130	0
23051236	4	122	0
23051236	5	119	0
23051236	6	100	0
23051236	7	97	0
23051236	8	98	0
23051236	9	105	0
23051236	10	101	0
23051236	11	95	0
23051236	12	111	0
23051236	13	115	0
23051236	14	110	0
23071473	1	120	1
23071473	2	131	1
23071473	3	97	1
23071473	5	104	1
23092452	1	88.5	1
23092452	2	84	1
23105553	1	115	0
23105553	2	103	0
23109695	1	135.5	1
23109695	2	133	1
23109695	3	136	1
23109695	4	130.5	1
23109695	5	118	1
23109695	6	103	1
23149611	1	134	0
23149611	2	107.667	0
23149611	3	112.5	0
23149611	4	124	0
23149611	5	118.5	0
23149611	7	118	0
23149611	8	104	0
23149611	9	109	0
23149611	10	120	0
23149611	11	101	0
23149611	12	94	0
23149611	13	97	0
23149611	14	106	0
23172421	1	192	0
23172421	2	188	0
23172421	3	217	0
23172421	4	198	0
23172421	5	253	0
23172421	6	247	0
23172421	7	246.6	0
23172421	8	110	0
23172421	9	164	0
23172421	10	154	0
23172421	11	102	0
23172421	12	156	0
23172421	13	152	0
23172421	14	116	0
23181629	1	120	0
23181629	2	127	0
23181629	3	122	0
23181629	4	103	0
23181629	5	90	0
23181629	6	124	0
23181629	7	152	0
23181629	8	147.667	0
23181629	9	130.667	0
23181629	10	117.4	0
23181629	11	106	0
23181629	12	104.5	0
23181629	14	115	0
23182700	1	195.667	0
23191164	1	144.5	1
23191164	2	146	1
23191164	3	109	1
23191164	4	113	1
23191164	5	137	1
23191164	6	137	1
23191164	7	87	1
23191164	8	88	1
23195604	1	123	0
23195604	2	156	0
23195604	3	141	0
23195604	4	237	0
23195604	5	199	0
23195604	6	168	0
23195604	7	192	0
23195604	8	168	0
23195604	9	187	0
23195604	10	114	0
23195604	11	174	0
23195604	12	168	0
23195604	13	141	0
23195604	14	152	0
23202302	1	121	1
23202302	2	210	1
23202302	3	132	1
23254158	1	84	1
23275684	1	143	1
23275684	2	117	1
23275684	3	116	1
23275684	4	100	1
23275684	6	91	1
23318597	1	118	1
23318597	2	122.5	1
23318597	4	95	1
23341488	1	164	1
23341488	2	119	1
23341488	3	102	1
23341488	4	98	1
23341488	5	95	1
23341488	7	105	1
23353349	1	112	1
23353349	2	109	1
23353349	3	104	1
23353349	4	100	1
23353349	5	102	1
23353349	6	104	1
23353349	8	95	1
23353349	9	93	1
23357736	1	114.75	0
23361183	1	98.5	1
23361183	2	92	1
23361183	3	85	1
23370827	1	128	0
23370827	2	129	0
23370827	3	139	0
23370827	4	133	0
23370827	5	113	0
23370827	6	107	0
23370827	7	106	0
23370827	8	100	0
23399651	1	146	1
23399651	2	108	1
23399651	4	125.5	1
23399651	6	110	1
23399651	10	97	1
23407263	1	97	1
23407263	2	114	1
23407263	3	104	1
23407263	4	118	1
23407263	5	103	1
23407263	6	101	1
23407263	7	98	1
23407263	8	121	1
23407263	9	127	1
23407263	10	132	1
23407263	11	141.5	1
23425146	1	130	1
23425146	2	131	1
23425146	3	144	1
23425146	4	108	1
23425146	5	104	1
23425146	6	124	1
23425146	7	103	1
23425146	8	117	1
23425146	9	93	1
23425146	10	141	1
23425146	11	104	1
23435526	1	158	0
23435526	2	159	0
23435526	3	142.667	0
23435526	4	157	0
23435526	5	147	0
23435526	6	104	0
23435526	7	123	0
23435526	8	106	0
23435526	9	137.5	0
23435526	10	108.5	0
23435526	11	145	0
23435526	12	102.333	0
23435526	13	116.5	0
23435526	14	116.25	0
23459333	1	117	0
23459333	2	185	0
23459333	3	117.5	0
23459333	4	159	0
23459333	5	154.5	0
23459333	6	138.25	0
23459333	7	132.5	0
23459333	8	144.5	0
23459333	9	103	0
23459333	10	108	0
23459333	11	103	0
23459333	12	119.667	0
23459333	13	119.333	0
23488519	1	134	1
23488519	2	108	1
23488519	3	92	1
23488519	4	82	1
23488519	6	154	1
23488519	7	95	1
23488519	8	97	1
23490839	1	110	0
23490839	2	116	0
23490839	3	124	0
23490839	4	137	0
23490839	5	144	0
23490839	6	147	0
23490839	7	165.5	0
23490839	8	166.5	0
23490839	9	130.667	0
23490839	10	122	0
23490839	11	130	0
23490839	12	140	0
23490839	13	138	0
23490839	14	126	0
23498268	1	123	1
23498268	2	129	1
23498268	3	111	1
23498268	4	109	1
23498268	5	119	1
23498268	6	98	1
23498268	7	94	1
23507561	1	104	1
23507561	2	104	1
23507561	3	106	1
23507561	5	100	1
23507561	6	124	1
23507561	7	113	1
23519656	1	97	1
23519656	2	87	1
23519656	3	117	1
23519656	4	87	1
23519656	5	86	1
23519656	6	120	1
23519656	7	98	1
23519656	8	95	1
23519656	10	99	1
23519656	11	88	1
23540748	1	98	1
23540748	2	91	1
23540748	3	79	1
23540748	4	107	1
23540748	5	115	1
23540748	6	112	1
23540748	8	122	1
23540748	9	93	1
23540748	10	110	1
23540748	11	109	1
23540748	12	107	1
23564087	1	113	1
23564087	2	128	1
23592531	1	116	1
23592531	2	113	1
23592531	3	89	1
23592531	4	138	1
23605540	1	78	0
23605540	2	80	0
23605540	3	115	0
23605540	4	107	0
23605540	5	104	0
23605540	6	91	0
23605540	7	101	0
23605540	8	85	0
23605540	9	87	0
23605540	10	93	0
23605540	11	117	0
23605540	13	115	0
23605540	14	117	0
23626983	1	156	1
23626983	2	137	1
23626983	3	106	1
23626983	4	101	1
23626983	5	106	1
23626983	7	99	1
23626983	8	102	1
23628059	1	175.333	0
23638506	1	133.5	0
23638506	2	126	0
23638506	3	148	0
23638506	4	151	0
23638506	5	152	0
23638506	6	188.5	0
23638506	7	179	0
23638506	8	148	0
23638506	9	112	0
23638506	10	144	0
23638506	11	127	0
23638506	12	156	0
23638506	13	108.5	0
23638506	14	122	0
23644178	1	94	0
23646284	1	195.5	1
23646284	2	161	1
23646284	3	180	1
23646284	5	259	1
23646284	6	253	1
23646284	7	203	1
23646284	8	150	1
23646284	9	331.5	1
23669072	1	163.667	0
23669072	2	149	0
23669072	4	229	0
23669072	5	166	0
23669072	6	156	0
23669072	7	163	0
23669072	8	162	0
23669072	9	155	0
23669072	10	156	0
23669072	11	205	0
23669072	12	162	0
23669072	13	153	0
23669072	14	144	0
23685168	1	102	1
23685168	2	133	1
23685168	3	101	1
23685168	4	96	1
23685168	5	108	1
23685168	6	105	1
23685168	7	109	1
23685168	8	114	1
23685168	9	103	1
23685168	10	106	1
23685168	12	100	1
[truncated: 3,813 more rows]
