# Supplementary material for: Neurological intervention transition model for dynamic prediction of good outcome in spontaneous subarachnoid haemorrhage
Source: Sci Rep. 2024 Jan 18;14:1584. doi: 10.1038/s41598-024-51684-6 (PMC10796364; doi:10.1038/s41598-024-51684-6)
Supplement: Supplementary file 1 — Supplementary Information. [file 41598_2024_51684_MOESM1_ESM.zip › patient_data.xlsx]

## Sheet: Sheet1
subject_id	hadm_id	admittime	dischtime	deathtime	hospital_expire_flag	expire_censor	expire_censor14	good14	discharge_location	LOS	LOS_ceil	LOS_hour	LOS_ceil_censor	LOS_ceil_14	LOS_hour_censor	Sugical.Flag	chart	TimeToSurgical	LOD	gender	female	anchor_age	anchor_age65	Cerebral.edema	Hydrocephalus	Essential.hypertension	diabetes	Vasospasm	Res	alcohol	tobacco	type1	type2	infar	has_GCS	has_spo2
11267564	21062142	2159/3/12 22:06	2159/5/24 13:44		0	0	0	0	REHAB	72.6514	73	1744	30	14	720	0		-94670.9	-94670.9	M	0	43	0	0	1	0	0	1	0	0	0	0	0	1	1	1
11288013	21287757	2121/11/29 12:59	2122/2/7 18:15		0	0	0	0	HOME	70.2194	71	1686	30	14	720	0		-81053.5	-81053.5	M	0	62	0	0	1	0	0	1	1	0	0	0	0	1	1	1
11040709	21865572	2183/1/29 4:33	2183/3/15 12:34		0	0	0	0	REHAB	45.334	46	1089	30	14	720	1	2183/1/29	-0.189583	-103394	F	1	66	1	0	1	0	0	0	0	0	0	0	0	0	1	1
15784702	26901851	2127/4/14 0:25	2127/5/8 20:00	2127/5/8 20:00	1	1	0	0	DIED	24.816	25	596	25	14	596	1	2127/4/14	-0.0173611	24.816	F	1	61	0	1	0	1	1	0	1	0	1	0	1	0	1	1
13992569	27302667	2112/4/3 16:26	2112/5/18 15:15		0	0	0	0	REHAB	44.9507	45	1079	30	14	720	0		-77526.7	-77526.7	M	0	54	0	1	1	1	0	0	1	0	0	0	0	0	1	1
16114379	25953914	2174/1/31 2:04	2174/2/24 0:53	2174/2/24 23:10	1	1	0	0	DIED	23.9507	24	575	24	14	575	0		-100109	24.8792	F	1	75	1	0	1	1	0	0	1	0	0	0	0	0	1	1
10935357	20085117	2155/8/23 17:05	2155/10/4 15:40		0	0	0	0	HOME	41.941	42	1007	30	14	720	0		-93373.7	-93373.7	M	0	60	0	0	1	1	1	1	0	0	0	0	1	0	1	1
17278932	20720471	2165/10/10 15:05	2165/11/20 13:30		0	0	0	0	REHAB	40.934	41	983	30	14	720	0		-97074.6	-97074.6	F	1	80	1	0	1	1	1	0	1	0	0	0	1	0	1	1
13687003	28672136	2165/4/23 3:44	2165/5/16 19:03	2165/5/16 19:03	1	1	0	0	DIED	23.6382	24	568	24	14	568	1	2165/4/24	0.844444	23.6382	F	1	78	1	1	1	1	0	0	1	0	0	0	0	0	1	1
16802438	22838118	2128/1/16 18:45	2128/2/26 17:00		0	0	0	0	REHAB	40.9271	41	983	30	14	720	0		-83292.8	-83292.8	M	0	54	0	0	1	1	1	0	1	0	0	1	0	0	1	1
14628729	27070123	2161/5/27 16:49	2161/7/6 13:25		0	0	0	0	REHAB	39.8583	40	957	30	14	720	0		-95477.7	-95477.7	M	0	60	0	0	1	1	1	0	1	0	0	1	0	0	1	1
10512045	27624139	2131/5/17 12:57	2131/6/15 17:48		0	0	0	0	SKILLED NURSING FACILITY	29.2021	30	701	30	14	701	1	2131/5/18	0.460417	-84509.5	F	1	64	0	0	1	0	0	0	0	0	1	0	0	0	1	1
16257001	29976391	2155/12/14 15:45	2156/1/22 15:55		0	0	0	0	REHAB	39.0069	40	937	30	14	720	1	2155/12/14	-0.65625	-93486.7	M	0	56	0	1	1	1	0	0	0	0	0	0	0	0	1	1
16662288	28310004	2167/8/17 23:55	2167/9/25 19:08		0	0	0	0	REHAB	38.8007	39	932	30	14	720	0		-97751	-97751	M	0	79	1	0	1	1	0	0	1	0	0	0	0	0	1	1
18729201	20401746	2135/4/14 14:04	2135/5/21 13:45		0	0	0	0	REHAB	36.9868	37	888	30	14	720	1	2135/4/14	-0.586111	-85937.6	M	0	54	0	0	1	0	0	0	1	0	0	0	0	0	1	1
15258890	26918912	2171/6/27 17:53	2171/8/2 12:55		0	0	0	0	REHAB	35.7931	36	860	30	14	720	0		-99160.7	-99160.7	M	0	51	0	0	1	0	0	0	0	0	0	0	0	0	1	1
19050477	27942535	2133/10/19 0:32	2133/11/22 14:32		0	0	0	0	REHAB	34.5833	35	830	30	14	720	0		-85395	-85395	F	1	68	1	1	0	0	0	1	1	0	0	0	0	0	1	1
19359066	25100912	2147/3/21 21:15	2147/4/24 13:30		0	0	0	0	REHAB	33.6771	34	809	30	14	720	1	2147/3/21	-0.885417	-90296.9	M	0	53	0	1	1	0	0	0	0	0	0	0	0	1	1	1
10875292	25385589	2126/9/26 0:37	2126/10/10 14:30		0	0	0	0	SKILLED NURSING FACILITY	14.5785	15	350	15	14	350	1	2126/9/26	-0.0256944	-82815	F	1	66	1	0	0	0	0	0	0	0	0	0	0	0	1	1
10886970	26397173	2144/7/20 21:43	2144/8/11 18:20		0	0	0	0	CHRONIC/LONG TERM ACUTE CARE	21.859	22	525	22	14	525	1	2144/7/22	1.09514	-89322.9	F	1	69	1	0	0	1	0	0	1	0	0	0	0	1	1	1
10911403	23965139	2118/6/26 17:03	2118/7/22 18:00		0	0	0	0	CHRONIC/LONG TERM ACUTE CARE	26.0396	27	625	27	14	625	1	2118/6/27	0.289583	-79801.7	F	1	44	0	1	1	1	0	0	1	0	0	0	0	0	1	1
18830695	25124186	2137/1/8 9:19	2137/2/10 17:18		0	0	0	0	REHAB	33.3326	34	800	30	14	720	0		-86572.4	-86572.4	F	1	43	0	0	0	0	0	1	0	0	0	0	0	1	1	1
10926122	27959999	2116/6/18 18:30	2116/7/10 17:25		0	0	0	0	CHRONIC/LONG TERM ACUTE CARE	21.9549	22	527	22	14	527	1	2116/6/19	0.229167	-79063.8	F	1	73	1	0	1	1	1	0	1	0	0	0	1	0	1	1
19329421	22584547	2113/12/25 20:16	2114/1/27 18:57		0	0	0	0	REHAB	32.9451	33	791	30	14	720	0		-78157.8	-78157.8	M	0	51	0	0	1	1	0	1	1	1	0	0	0	1	1	1
14006414	23638506	2187/3/23 11:18	2187/4/24 18:40		0	0	0	0	REHAB	32.3069	33	776	30	14	720	0		-104908	-104908	F	1	65	1	0	1	1	0	0	1	0	0	0	0	0	1	1
11765816	22552604	2180/1/2 8:14	2180/2/3 12:05		0	0	0	0	REHAB	32.1604	33	772	30	14	720	1	2180/1/2	-0.343056	-102271	M	0	51	0	0	1	1	0	0	0	0	0	0	0	0	1	1
10465643	29099084	2168/12/26 16:57	2169/1/27 11:35		0	0	0	0	REHAB	31.7764	32	763	30	14	720	1	2168/12/26	-0.70625	-98247.7	M	0	55	0	1	0	1	0	0	1	0	1	0	0	0	1	1
13973112	22557609	2115/9/1 1:34	2115/10/2 14:10		0	0	0	0	REHAB	31.525	32	757	30	14	720	1	2115/9/1	-0.0652778	-78772.1	M	0	27	0	0	1	1	0	0	1	0	0	0	0	0	1	1
18931615	27976555	2147/11/11 22:30	2147/12/12 16:40		0	0	0	0	HOME HEALTH CARE	30.7569	31	739	30	14	720	1	2147/11/12	0.0625	-90531.9	F	1	38	0	0	0	0	0	0	1	1	1	0	0	0	1	1
11733542	24999642	2157/7/22 20:50	2157/8/22 13:45		0	0	0	0	REHAB	30.7049	31	737	30	14	720	0		-94072.9	-94072.9	M	0	59	0	0	1	1	0	0	0	0	0	0	0	0	1	1
11251071	29350026	2156/6/3 18:27	2156/6/22 11:35		0	0	0	0	CHRONIC/LONG TERM ACUTE CARE	18.7139	19	450	19	14	450	1	2156/6/4	0.23125	-93658.8	F	1	81	1	0	1	1	0	0	1	0	0	0	0	0	1	1
11821055	28539372	2171/11/25 0:07	2171/12/25 16:53		0	0	0	0	HOME	30.6986	31	737	30	14	720	1	2171/11/26	0.995139	-99311	F	1	45	0	1	1	0	1	0	0	0	0	0	1	0	1	1
16751740	29912562	2181/7/19 13:06	2181/8/18 13:44		0	0	0	0	REHAB	30.0264	31	721	30	14	720	1	2181/7/19	-0.545833	-102836	M	0	41	0	1	1	0	0	0	1	0	0	0	0	0	1	1
12366309	28182843	2145/12/29 0:43	2146/1/27 14:00		0	0	0	0	REHAB	29.5535	30	710	30	14	710	1	2145/12/29	-0.0298611	-89849	F	1	52	0	0	1	0	0	0	1	0	0	0	0	0	1	1
10575383	29883472	2132/5/4 10:23	2132/6/2 18:04		0	0	0	0	HOME	29.3201	30	704	30	14	704	1	2132/5/4	-0.432639	-84862.4	M	0	56	0	0	1	1	0	0	0	0	0	0	0	0	1	1
10874065	29386102	2131/11/4 21:29	2131/12/3 14:37		0	0	0	0	REHAB	28.7139	29	690	29	14	690	1	2131/11/5	0.104861	-84680.9	F	1	62	0	0	1	0	0	0	1	0	0	0	0	0	1	1
11615050	20478923	2182/11/30 2:07	2182/12/13 14:30		0	0	0	0	SKILLED NURSING FACILITY	13.516	14	325	14	14	325	1	2182/11/30	-0.0881944	-103334	F	1	79	1	0	0	1	0	0	0	0	0	0	0	1	1	1
17784559	22379934	2125/2/22 21:07	2125/3/23 12:30		0	0	0	0	REHAB	28.641	29	688	29	14	688	0		-82234.9	-82234.9	F	1	61	0	1	1	0	0	0	0	0	0	0	0	0	1	1
14694914	27978527	2112/2/23 23:55	2112/3/23 13:45		0	0	0	0	REHAB	28.5764	29	686	29	14	686	1	2112/2/24	0.00347222	-77487	M	0	46	0	0	0	0	0	0	0	0	0	0	0	1	0	0
18903459	21077260	2182/5/22 3:11	2182/6/19 12:30		0	0	0	0	REHAB	28.3882	29	682	29	14	682	0		-103142	-103142	F	1	43	0	0	1	0	0	1	0	0	0	0	0	0	1	1
16446532	28653447	2182/4/16 15:02	2182/5/14 17:15		0	0	0	0	REHAB	28.0924	29	675	29	14	675	0		-103107	-103107	M	0	64	0	1	0	0	0	0	0	0	0	0	0	1	1	1
16691089	20089438	2179/12/23 16:15	2180/1/19 17:37		0	0	0	0	REHAB	27.0569	28	650	28	14	650	1	2179/12/23	-0.677083	-102262	M	0	62	0	0	1	0	0	0	0	0	0	0	0	0	1	1
15902493	21900706	2174/7/24 18:50	2174/8/20 14:30		0	0	0	0	REHAB	26.8194	27	644	27	14	644	1	2174/7/24	-0.784722	-100284	F	1	88	1	0	1	1	0	0	1	0	0	0	0	0	1	1
18908444	28523426	2148/7/4 20:30	2148/7/31 14:25		0	0	0	0	HOME HEALTH CARE	26.7465	27	642	27	14	642	1	2148/7/5	0.145833	-90767.9	F	1	35	0	0	0	0	0	0	0	0	1	0	0	1	1	1
11472374	29917349	2154/3/2 2:18	2154/3/28 16:35		0	0	0	0	HOME HEALTH CARE	26.5951	27	639	27	14	639	0		-92834.1	-92834.1	F	1	36	0	0	0	1	0	1	0	0	0	0	0	1	1	1
11031902	20878630	2131/5/19 0:57	2131/6/14 14:45		0	0	0	0	REHAB	26.575	27	638	27	14	638	1	2131/5/19	-0.0395833	-84511	F	1	53	0	1	1	0	0	0	1	0	1	0	0	0	1	1
18773525	28665780	2117/11/25 9:14	2117/12/21 14:35		0	0	0	0	REHAB	26.2229	27	630	27	14	630	1	2117/12/1	5.61528	-79588.4	M	0	56	0	0	1	0	0	0	0	0	0	0	0	0	1	1
12641488	27202077	2155/7/4 6:06	2155/7/30 10:25		0	0	0	0	REHAB	26.1799	27	629	27	14	629	1	2155/7/4	-0.254167	-93323.3	F	1	45	0	0	1	0	0	0	0	0	1	0	0	0	1	1
15423789	22569654	2121/3/9 18:27	2121/4/4 16:03		0	0	0	0	REHAB	25.9	26	622	26	14	622	1	2121/3/10	0.23125	-80788.8	F	1	87	1	0	0	1	0	0	0	0	0	0	0	0	0	0
15938122	28798564	2169/9/27 23:02	2169/10/23 17:20		0	0	0	0	HOME	25.7625	26	619	26	14	619	0		-98523	-98523	F	1	65	1	1	1	0	0	1	0	0	0	0	0	0	1	1
17501152	25376617	2166/1/26 4:54	2166/2/20 16:24		0	0	0	0	HOME HEALTH CARE	25.4792	26	612	26	14	612	1	2166/1/26	-0.204167	-97182.2	F	1	77	1	0	1	1	1	0	0	0	0	0	1	0	1	1
12595296	22186715	2121/5/24 13:37	2121/6/18 15:03		0	0	0	0	REHAB	25.0597	26	602	26	14	602	0		-80864.6	-80864.6	F	1	82	1	0	1	0	0	0	0	0	0	0	0	0	1	1
13180512	24527016	2151/4/15 19:19	2151/5/10 16:53		0	0	0	0	REHAB	24.8986	25	598	25	14	598	0		-91782.8	-91782.8	F	1	62	0	0	1	0	0	1	1	0	0	0	0	0	1	1
17073597	22706478	2132/5/30 19:26	2132/6/22 7:00	2132/6/22 7:00	1	1	0	0	DIED	22.4819	23	540	23	14	540	0		-84888.8	22.4819	M	0	33	0	0	1	0	0	1	0	0	0	0	0	0	1	1
17190208	21212718	2192/1/11 18:42	2192/2/5 15:40		0	0	0	0	REHAB	24.8736	25	597	25	14	597	1	2192/1/12	0.220833	-106664	M	0	64	0	0	1	0	0	0	1	0	0	0	0	0	1	1
17010410	22918585	2124/12/9 20:48	2125/1/3 15:00		0	0	0	0	REHAB	24.7583	25	595	25	14	595	0		-82159.9	-82159.9	M	0	71	1	1	1	0	1	0	1	0	0	0	1	0	1	1
12285645	27445724	2154/10/3 17:54	2154/11/2 16:25		0	0	0	0	HOSPICE	29.9382	30	719	30	14	719	1	2154/10/13	9.25417	-93049.7	F	1	41	0	0	1	0	0	0	1	0	0	0	0	1	1	1
12038559	28888041	2129/7/5 4:00	2129/7/29 18:35		0	0	0	0	REHAB	24.6076	25	591	25	14	591	1	2129/7/6	0.833333	-83828.2	M	0	47	0	0	0	0	0	0	1	0	0	0	0	0	1	1
16861367	26324815	2177/12/9 0:37	2177/12/31 8:00	2177/12/31 8:00	1	1	0	0	DIED	22.3076	23	536	23	14	536	1	2177/12/9	-0.0256944	22.3076	M	0	83	1	1	1	1	0	0	1	0	0	0	0	1	1	1
12462675	23181629	2157/8/6 3:47	2157/8/30 16:00		0	0	0	0	REHAB	24.509	25	589	25	14	589	1	2157/8/6	-0.157639	-94087.2	M	0	61	0	1	1	0	0	0	1	0	1	0	0	0	1	1
17385639	26792528	2166/4/25 13:20	2166/5/19 16:05		0	0	0	0	HOME	24.1146	25	579	25	14	579	0		-97271.6	-97271.6	F	1	46	0	0	0	0	0	0	1	1	0	0	0	0	1	1
15469636	26110211	2162/10/4 14:09	2162/10/28 16:20		0	0	0	0	REHAB	24.091	25	579	25	14	579	1	2162/10/4	-0.589583	-95972.6	M	0	57	0	1	1	1	0	0	1	0	0	0	0	0	1	1
13208073	29056733	2189/5/13 18:49	2189/6/6 14:55		0	0	0	0	REHAB	23.8375	24	573	24	14	573	1	2189/5/17	3.21597	-105691	F	1	76	1	0	1	0	0	0	1	0	1	0	0	0	1	1
12703486	29751691	2185/5/31 23:12	2185/6/24 18:10		0	0	0	0	HOME	23.7903	24	571	24	14	571	1	2185/5/31	-0.966667	-104248	M	0	42	0	0	1	1	0	0	0	0	0	0	0	0	1	1
12025593	23195604	2154/1/28 23:48	2154/2/21 18:25		0	0	0	0	REHAB	23.7757	24	571	24	14	571	0		-92802	-92802	F	1	76	1	1	0	0	0	1	0	0	0	0	0	0	1	1
17219425	21954630	2151/3/29 22:26	2151/4/19 6:25	2151/4/19 6:25	1	1	0	0	DIED	20.3326	21	488	21	14	488	0		-91765.9	20.3326	M	0	82	1	0	1	1	1	0	1	0	0	0	1	0	1	1
16229616	24110114	2182/8/1 23:17	2182/8/25 13:50		0	0	0	0	REHAB	23.6062	24	567	24	14	567	1	2182/8/8	6.02986	-103214	F	1	54	0	0	1	1	0	0	1	0	0	0	0	0	1	1
12655234	24106067	2116/7/3 16:07	2116/7/18 17:50		0	0	0	0	SKILLED NURSING FACILITY	15.0715	16	362	16	14	362	1	2116/7/3	-0.671528	-79078.7	F	1	72	1	0	0	1	0	0	0	0	0	0	0	0	1	1
17996876	25247883	2111/4/5 21:28	2111/4/29 11:50		0	0	0	0	REHAB	23.5986	24	567	24	14	567	1	2111/4/5	-0.894444	-77162.9	F	1	69	1	0	1	0	1	0	0	0	0	0	1	1	1	1
10110948	20994976	2179/11/26 1:53	2179/12/19 13:30		0	0	0	0	REHAB	23.484	24	564	24	14	564	1	2179/11/26	-0.0784722	-102234	F	1	50	0	0	0	1	1	0	0	0	0	0	1	0	1	1
15057621	20393299	2178/1/27 3:32	2178/2/19 14:50		0	0	0	0	REHAB	23.4708	24	564	24	14	564	1	2178/1/27	-0.147222	-101566	F	1	65	1	0	1	1	1	0	0	0	0	0	1	0	1	1
19786458	26913220	2124/8/29 0:58	2124/9/21 11:45		0	0	0	0	HOME	23.4493	24	563	24	14	563	1	2124/8/29	-0.0402778	-82057	M	0	32	0	0	1	0	0	0	0	0	1	0	0	0	1	1
19383899	22889787	2110/12/11 15:11	2111/1/3 16:30		0	0	0	0	REHAB	23.0549	24	554	24	14	554	1	2110/12/11	-0.632639	-77047.6	F	1	71	1	1	1	1	0	0	1	0	1	0	0	0	1	1
14313245	26112529	2162/8/10 12:28	2162/9/2 12:35		0	0	0	0	REHAB	23.0049	24	553	24	14	553	1	2162/8/10	-0.519444	-95917.5	M	0	50	0	0	1	1	0	0	1	0	1	0	0	0	1	1
15645206	21540008	2171/5/22 3:49	2171/6/9 22:50	2171/6/9 22:50	1	1	0	0	DIED	18.7924	19	452	19	14	452	1	2171/5/22	-0.159028	18.7924	M	0	84	1	0	1	1	0	0	1	0	0	0	0	0	1	1
12952402	22152100	2158/11/24 1:13	2158/12/21 13:25		0	0	0	0	SKILLED NURSING FACILITY	27.5083	28	661	28	14	661	1	2158/11/24	-0.0506944	-94562.1	F	1	62	0	0	0	0	0	0	0	0	0	0	0	1	1	1
12978544	21758834	2161/6/10 9:47	2161/7/4 18:35		0	0	0	0	SKILLED NURSING FACILITY	24.3667	25	585	25	14	585	1	2161/6/10	-0.407639	-95491.4	F	1	67	1	1	1	1	0	0	1	0	1	0	0	0	1	1
13017215	24099791	2161/9/23 13:52	2161/11/5 16:00		0	0	0	0	CHRONIC/LONG TERM ACUTE CARE	43.0889	44	1035	30	14	720	1	2161/9/23	-0.577778	-95596.6	F	1	60	0	1	1	1	0	0	1	0	1	0	0	0	1	1
10814691	20482625	2138/2/3 15:57	2138/2/26 15:45		0	0	0	0	REHAB	22.9917	23	552	23	14	552	0		-86963.7	-86963.7	M	0	64	0	0	1	0	0	1	0	0	0	0	0	0	1	1
16835786	29341398	2118/3/2 12:00	2118/3/25 11:30		0	0	0	0	REHAB	22.9792	23	552	23	14	552	0		-79685.5	-79685.5	F	1	59	0	0	1	1	0	0	0	0	0	0	0	0	1	1
10321933	29792275	2119/8/31 20:28	2119/9/23 18:15		0	0	0	0	REHAB	22.9076	23	550	23	14	550	1	2119/9/11	10.1472	-80232.9	F	1	60	0	1	0	1	0	0	1	0	0	0	0	0	1	1
11474021	21946612	2168/8/6 18:35	2168/8/29 12:15		0	0	0	0	REHAB	22.7361	23	546	23	14	546	1	2168/8/6	-0.774306	-98105.8	M	0	45	0	1	1	0	0	0	1	0	0	0	1	0	1	1
13366982	23172421	2130/6/6 10:04	2130/6/26 17:15		0	0	0	0	CHRONIC/LONG TERM ACUTE CARE	20.2993	21	488	21	14	488	1	2130/6/6	-0.419444	-84164.4	F	1	56	0	1	0	1	1	0	1	0	0	0	1	0	1	1
12686410	24762560	2156/11/12 21:33	2156/12/5 11:35		0	0	0	0	REHAB	22.5847	23	543	23	14	543	1	2156/11/12	-0.897917	-93820.9	F	1	52	0	1	1	1	0	0	1	0	0	0	0	1	1	1
13709738	24937770	2174/2/26 2:32	2174/3/20 15:15		0	0	0	0	REHAB	22.5299	23	541	23	14	541	0		-100135	-100135	M	0	66	1	0	0	1	1	0	1	0	0	1	0	0	1	1
13655979	22819024	2124/6/23 13:36	2124/7/6 16:50		0	0	0	0	CHRONIC/LONG TERM ACUTE CARE	13.1347	14	316	14	14	316	1	2124/6/23	-0.566667	-81990.6	F	1	74	1	0	1	0	0	0	1	0	1	0	0	0	1	1
11751107	25327632	2131/10/17 17:32	2131/11/8 16:00		0	0	0	0	REHAB	21.9361	22	527	22	14	527	0		-84662.7	-84662.7	F	1	61	0	0	1	0	0	0	1	0	0	0	0	0	1	1
19637282	24248353	2182/6/7 16:26	2182/6/26 7:15	2182/6/26 7:15	1	1	0	0	DIED	18.6174	19	447	19	14	447	1	2182/6/8	0.315278	18.6174	F	1	80	1	1	0	1	0	0	0	0	1	0	0	0	1	1
16624458	28663708	2159/5/8 16:04	2159/5/30 13:30		0	0	0	0	HOME HEALTH CARE	21.8931	22	526	22	14	526	1	2159/5/8	-0.669444	-94727.7	F	1	49	0	1	1	0	0	0	0	0	0	0	0	0	1	1
10152086	24825843	2159/6/12 23:05	2159/7/4 18:30		0	0	0	0	HOME	21.809	22	524	22	14	524	0		-94763	-94763	M	0	55	0	0	0	0	0	0	0	0	0	0	0	0	1	1
17481223	28472353	2163/4/16 19:32	2163/5/8 12:45		0	0	0	0	HOME	21.7174	22	522	22	14	522	0		-96166.8	-96166.8	M	0	36	0	0	1	0	0	1	0	0	0	0	0	0	1	1
16638392	23051236	2138/8/27 10:41	2138/9/17 15:50		0	0	0	0	HOME	21.2146	22	510	22	14	510	0		-87168.4	-87168.4	M	0	49	0	1	1	0	0	1	0	0	1	0	0	0	1	1
17985961	24019444	2148/7/19 14:32	2148/8/6 5:00	2148/8/6 5:00	1	1	0	0	DIED	17.6028	18	423	18	14	423	0		-90782.6	17.6028	F	1	78	1	1	1	1	0	0	0	0	0	0	0	1	1	1
10027602	28166872	2201/10/30 12:05	2201/11/20 14:45		0	0	0	0	REHAB	21.1111	22	507	22	14	507	1	2201/11/4	4.49653	-110243	F	1	71	1	1	0	1	0	0	1	0	0	0	0	0	1	1
19091614	27668784	2123/4/10 17:38	2123/5/1 17:10		0	0	0	0	REHAB	20.9806	21	504	21	14	504	1	2123/4/10	-0.734722	-81550.7	F	1	50	0	0	0	1	1	0	0	0	0	0	1	0	0	0
11708408	20925395	2140/1/7 17:09	2140/1/28 15:56		0	0	0	0	HOME HEALTH CARE	20.9493	21	503	21	14	503	1	2140/1/7	-0.714583	-87666.7	F	1	54	0	0	1	1	0	0	0	0	0	0	0	0	1	1
17526143	29577504	2175/8/30 14:49	2175/9/20 13:35		0	0	0	0	REHAB	20.9486	21	503	21	14	503	0		-100686	-100686	F	1	66	1	0	0	1	0	1	0	0	0	0	0	0	1	1
17430774	24647096	2117/12/19 17:58	2118/1/9 12:25		0	0	0	0	REHAB	20.7688	21	499	21	14	499	1	2117/12/20	0.251389	-79612.7	F	1	91	1	0	1	1	0	0	0	0	0	0	0	0	1	1
13158370	22356177	2146/4/5 0:41	2146/4/25 18:10		0	0	0	0	HOME HEALTH CARE	20.7285	21	498	21	14	498	1	2146/4/5	-0.0284722	-89946	F	1	48	0	0	1	0	0	0	0	0	0	0	0	0	0	0
12553477	29101127	2181/11/1 4:46	2181/11/21 18:30		0	0	0	0	REHAB	20.5722	21	494	21	14	494	1	2181/11/1	-0.198611	-102940	F	1	51	0	0	1	0	0	0	0	0	0	0	0	0	1	1
12481731	23005471	2110/8/11 2:40	2110/8/31 13:15		0	0	0	0	REHAB	20.441	21	491	21	14	491	1	2110/8/11	-0.111111	-76925.1	F	1	46	0	1	1	1	0	0	1	0	0	0	0	0	1	1
16031326	29687644	2144/11/28 2:55	2144/12/18 12:55		0	0	0	0	REHAB	20.4167	21	491	21	14	491	0		-89453.1	-89453.1	F	1	40	0	0	1	0	0	0	0	0	0	0	0	0	1	1
10051043	26563181	2197/6/22 12:52	2197/7/12 18:18		0	0	0	0	HOME HEALTH CARE	20.2264	21	486	21	14	486	0		-108653	-108653	F	1	60	0	0	0	0	0	0	0	0	0	0	0	0	1	1
17640750	25936549	2178/10/29 15:06	2178/11/18 13:30		0	0	0	0	REHAB	19.9333	20	479	20	14	479	0		-101842	-101842	F	1	66	1	1	0	0	0	0	0	0	0	0	0	0	1	1
18448731	24623921	2117/11/14 19:10	2117/12/4 16:30		0	0	0	0	REHAB	19.8889	20	478	20	14	478	0		-79577.8	-79577.8	F	1	85	1	0	0	1	0	0	0	0	0	0	0	0	1	1
18871818	25258098	2112/1/22 20:04	2112/2/11 13:30		0	0	0	0	HOME	19.7264	20	474	20	14	474	0		-77454.8	-77454.8	M	0	36	0	1	1	1	0	1	1	0	0	0	0	0	1	1
14971764	21905378	2124/12/10 20:15	2125/1/2 15:44		0	0	0	0	CHRONIC/LONG TERM ACUTE CARE	22.8118	23	548	23	14	548	1	2124/12/11	0.15625	-82160.8	F	1	50	0	0	1	1	0	0	0	0	1	0	0	0	1	1
15682076	24056393	2143/5/9 22:03	2143/5/29 13:55		0	0	0	0	REHAB	19.6611	20	472	20	14	472	1	2143/5/10	0.08125	-88884.9	M	0	84	1	0	1	1	0	0	0	0	0	0	0	1	1	1
11639619	22155026	2195/4/11 6:46	2195/4/30 13:30		0	0	0	0	REHAB	19.2806	20	463	20	14	463	1	2195/4/11	-0.281944	-107849	F	1	54	0	1	0	1	0	0	1	0	0	0	0	0	1	1
15041543	26853647	2180/3/19 9:47	2180/4/19 15:45		0	0	0	0	CHRONIC/LONG TERM ACUTE CARE	31.2486	32	750	30	14	720	1	2180/3/19	-0.407639	-102348	F	1	79	1	1	1	0	0	0	0	0	0	0	0	1	1	1
19869499	22447439	2114/2/20 15:49	2114/3/11 18:20		0	0	0	0	REHAB	19.1049	20	459	20	14	459	0		-78214.7	-78214.7	F	1	46	0	0	1	1	0	0	0	0	0	0	0	1	1	1
18859129	28106791	2155/9/5 11:47	2155/9/22 14:55	2155/9/22 14:55	1	1	0	0	DIED	17.1306	18	412	18	14	412	0		-93386.5	17.1306	F	1	67	1	1	1	1	1	1	1	0	0	0	1	1	1	1
16805225	29086991	2170/6/28 22:28	2170/7/14 7:40	2170/7/14 7:40	1	1	0	0	DIED	15.3833	16	370	16	14	370	0		-98796.9	15.3833	F	1	72	1	0	0	1	0	0	1	0	0	0	0	0	1	1
15684677	22833374	2148/5/7 13:57	2148/5/22 21:38	2148/5/22 21:38	1	1	0	0	DIED	15.3201	16	368	16	14	368	1	2148/5/7	-0.58125	15.3201	F	1	72	1	0	1	0	0	0	1	0	1	0	0	0	1	1
13317644	26234435	2142/3/13 16:55	2142/4/1 17:41		0	0	0	0	REHAB	19.0319	20	457	20	14	457	0		-88462.7	-88462.7	F	1	72	1	0	1	1	0	0	0	0	0	0	0	0	1	1
14070452	20917927	2111/3/6 15:11	2111/3/25 14:40		0	0	0	0	HOME	18.9785	19	456	19	14	456	0		-77132.6	-77132.6	M	0	49	0	0	0	0	0	1	0	0	0	0	0	0	1	1
12940106	25594427	2164/2/2 16:03	2164/2/17 2:50	2164/2/17 2:50	1	1	0	0	DIED	14.4493	15	347	15	14	347	1	2164/2/2	-0.66875	14.4493	M	0	76	1	1	0	1	0	0	1	0	1	0	0	0	1	1
11901964	26970650	2187/8/22 19:49	2187/9/10 17:15		0	0	0	0	REHAB	18.8931	19	454	19	14	454	1	2187/8/23	0.174306	-105061	F	1	50	0	0	0	0	0	0	0	0	0	0	0	1	1	1
16600162	29175477	2145/11/5 0:53	2145/11/23 17:10		0	0	0	0	HOME	18.6785	19	449	19	14	449	1	2145/11/5	-0.0368056	-89795	F	1	51	0	0	1	1	0	0	0	1	1	0	0	0	1	1
15737439	28074598	2187/9/4 1:17	2187/9/22 15:57		0	0	0	0	REHAB	18.6111	19	447	19	14	447	0		-105073	-105073	F	1	25	0	0	1	0	0	0	0	0	0	0	0	0	1	1
14691904	28837780	2167/10/18 4:29	2167/11/1 2:45	2167/11/1 2:45	1	1	1	0	DIED	13.9278	14	335	14	14	335	0		-97812.2	13.9278	M	0	52	0	1	0	0	0	0	1	0	0	0	0	0	1	1
17873103	27750553	2169/6/29 4:57	2169/7/17 15:10		0	0	0	0	REHAB	18.4257	19	443	19	14	443	0		-98432.2	-98432.2	M	0	27	0	1	0	0	0	1	1	0	0	0	0	1	1	1
10731982	27833976	2119/8/30 4:40	2119/9/17 14:40		0	0	0	0	HOME HEALTH CARE	18.4167	19	443	19	14	443	1	2119/8/30	-0.194444	-80231.2	M	0	45	0	0	0	0	0	0	0	1	1	0	0	0	1	1
17253687	24600287	2116/8/11 17:03	2116/8/29 22:15		0	0	0	0	REHAB	18.2167	19	438	19	14	438	0		-79117.7	-79117.7	M	0	50	0	0	0	0	0	1	0	0	0	0	0	0	1	1
16834131	28235569	2130/5/11 2:07	2130/5/24 17:00	2130/5/24 17:00	1	1	1	0	DIED	13.6201	14	327	14	14	327	0		-84138.1	13.6201	F	1	49	0	0	0	0	0	0	1	0	0	0	0	1	1	1
15655633	28583591	2200/1/24 16:34	2200/2/5 16:23		0	0	0	0	SKILLED NURSING FACILITY	11.9924	12	288	12	12	288	1	2200/1/24	-0.690278	-109599	F	1	81	1	0	0	0	1	0	0	0	0	0	1	0	1	1
16195081	21878501	2119/3/25 17:12	2119/4/7 16:47	2119/4/7 16:47	1	1	1	0	DIED	12.9826	13	312	13	13	312	1	2119/3/25	-0.716667	12.9826	M	0	49	0	1	1	0	0	0	1	0	1	0	0	1	1	1
17678758	29141816	2187/12/1 18:48	2187/12/19 13:15		0	0	0	0	REHAB	17.7688	18	427	18	14	427	1	2187/12/2	0.216667	-105162	M	0	46	0	1	0	1	0	0	1	0	1	0	0	0	1	1
10261569	26299168	2171/11/10 1:42	2171/11/27 14:25		0	0	0	0	REHAB	17.5299	18	421	18	14	421	0		-99296.1	-99296.1	F	1	58	0	1	0	1	0	0	0	0	1	0	0	0	1	1
14019774	29074226	2177/4/17 1:47	2177/4/30 1:18	2177/4/30 1:18	1	1	1	0	DIED	12.9799	13	312	13	13	312	1	2177/4/18	0.925694	12.9799	F	1	77	1	0	1	0	0	0	0	0	0	0	0	0	1	1
11939697	20586822	2163/5/17 3:18	2163/6/3 15:40		0	0	0	0	REHAB	17.5153	18	421	18	14	421	1	2163/5/17	-0.1375	-96197.1	M	0	69	1	0	1	0	0	0	0	0	0	0	0	0	1	1
15727720	20645052	2126/9/21 15:28	2126/10/15 12:00		0	0	0	0	ACUTE HOSPITAL	23.8556	24	573	24	14	573	1	2126/9/21	-0.644444	-82810.6	M	0	56	0	1	0	0	0	0	0	0	0	0	0	0	1	1
16589434	28189209	2139/6/12 9:09	2139/6/29 18:19		0	0	0	0	HOME	17.3819	18	418	18	14	418	0		-87457.4	-87457.4	M	0	51	0	0	1	1	0	1	0	0	0	0	0	0	1	1
10731794	28594773	2146/10/23 2:26	2146/11/5 0:05	2146/11/5 19:00	1	1	1	0	DIED	12.9021	13	310	13	13	310	0		-90147.1	13.6903	M	0	73	1	0	0	0	0	0	1	0	0	0	0	0	1	1
19824118	22164573	2187/9/14 12:35	2187/10/1 17:30		0	0	0	0	HOME	17.2049	18	413	18	14	413	1	2187/9/14	-0.524306	-105084	F	1	51	0	0	0	0	0	0	0	0	1	0	0	0	1	1
19747040	24705500	2122/12/11 16:07	2122/12/28 18:15		0	0	0	0	REHAB	17.0889	18	411	18	14	411	0		-81430.7	-81430.7	F	1	63	0	0	0	1	1	0	0	0	0	0	1	0	0	0
17266171	27655092	2147/5/8 15:36	2147/5/25 16:35		0	0	0	0	HOME	17.041	18	409	18	14	409	1	2147/5/8	-0.65	-90344.6	F	1	47	0	0	0	0	0	0	0	0	0	0	0	0	1	1
17834557	22670627	2184/11/26 16:31	2184/12/13 14:50		0	0	0	0	REHAB	16.9299	17	407	17	14	407	0		-104062	-104062	F	1	21	0	1	1	0	0	0	1	0	0	0	0	0	1	1
18301101	26543664	2126/9/21 20:03	2126/10/4 14:27	2126/10/4 14:27	1	1	1	0	DIED	12.7667	13	307	13	13	307	0		-82810.8	12.7667	F	1	62	0	0	0	0	0	0	0	0	0	0	0	0	1	1
18004941	24155967	2182/5/22 15:38	2182/6/8 12:33		0	0	0	0	REHAB	16.8715	17	405	17	14	405	0		-103143	-103143	F	1	55	0	0	1	0	0	0	1	0	0	0	0	0	1	1
15971063	23922388	2125/1/14 7:02	2125/2/3 13:05		0	0	0	0	HOSPICE	20.2521	21	487	21	14	487	1	2125/1/14	-0.293056	-82195.3	M	0	58	0	0	1	1	1	0	1	0	1	0	1	0	1	1
16323485	24798332	2137/8/5 17:58	2137/8/22 12:54		0	0	0	0	REHAB	16.7889	17	403	17	14	403	0		-86781.7	-86781.7	M	0	57	0	0	1	1	0	1	1	0	0	0	0	0	1	1
10786070	29532197	2112/11/30 18:02	2112/12/17 12:45		0	0	0	0	HOME	16.7799	17	403	17	14	403	0		-77767.8	-77767.8	M	0	54	0	0	0	0	0	1	0	0	0	0	0	0	1	1
10222587	29561541	2123/9/26 5:58	2123/10/8 14:52	2123/10/8 14:52	1	1	1	0	DIED	12.3708	13	297	13	13	297	1	2123/9/27	0.751389	12.3708	F	1	55	0	1	1	1	1	0	0	0	0	0	1	1	1	1
16075858	20661298	2186/6/6 20:35	2186/6/23 12:20		0	0	0	0	HOME HEALTH CARE	16.6562	17	400	17	14	400	0		-104619	-104619	F	1	73	1	0	0	1	0	0	0	0	0	0	0	0	1	1
13886208	23732961	2145/5/2 1:50	2145/5/18 17:15		0	0	0	0	REHAB	16.6424	17	400	17	14	400	0		-89608.1	-89608.1	F	1	39	0	0	0	1	0	0	1	0	0	0	0	0	1	1
17542886	29012018	2180/9/1 21:29	2180/9/18 12:30		0	0	0	0	REHAB	16.6257	17	400	17	14	400	1	2180/9/2	0.104861	-102515	F	1	47	0	0	1	1	0	0	0	0	0	0	0	0	1	1
17683025	27962848	2133/10/21 0:11	2133/11/6 14:35		0	0	0	0	HOME HEALTH CARE	16.6	17	399	17	14	399	1	2133/10/21	-0.00763889	-85397	F	1	57	0	0	1	1	0	0	0	0	0	0	0	0	1	1
16323001	28923415	2150/1/25 18:36	2150/2/28 16:35	2150/2/28 16:35	1	0	0	0	DIED	33.916	34	814	30	14	720	1	2150/1/26	0.225	33.916	F	1	69	1	1	1	1	0	0	1	0	1	0	0	0	1	1
14300794	22994645	2118/8/4 2:49	2118/8/20 16:55		0	0	0	0	REHAB	16.5875	17	399	17	14	399	0		-79840.1	-79840.1	F	1	19	0	0	1	0	0	0	1	0	0	0	0	0	1	1
16403046	26973018	2152/9/14 13:48	2152/10/10 13:15		0	0	0	0	CHRONIC/LONG TERM ACUTE CARE	25.9771	26	624	26	14	624	1	2152/10/2	17.425	-92300.6	F	1	81	1	0	1	1	0	0	1	0	0	0	0	1	1	1
16485810	22186477	2150/12/8 12:23	2150/12/22 14:40		0	0	0	0	SKILLED NURSING FACILITY	14.0951	15	339	15	14	339	1	2150/12/8	-0.515972	-91654.5	F	1	70	1	0	1	1	1	0	1	0	0	0	1	0	1	1
18162448	20897880	2191/11/12 21:21	2191/11/24 0:00	2191/11/24 0:00	1	1	1	0	DIED	11.1104	12	267	12	12	267	0		-106604	11.1104	F	1	72	1	0	0	0	0	0	1	0	0	0	0	0	1	1
11856664	25511495	2135/4/10 3:22	2135/4/26 13:15		0	0	0	0	REHAB	16.4118	17	394	17	14	394	0		-85933.1	-85933.1	F	1	66	1	0	1	0	0	0	0	0	0	0	0	0	1	1
12435705	23149611	2125/4/7 1:46	2125/4/23 10:35		0	0	0	0	REHAB	16.3674	17	393	17	14	393	1	2125/4/17	9.92639	-82278.1	M	0	54	0	1	1	1	0	0	1	0	0	0	0	0	1	1
16615140	21970111	2126/1/3 19:04	2126/1/14 14:00	2126/1/14	1	1	1	0	DIED	10.7889	11	259	11	11	259	1	2126/1/4	0.205556	10.2056	F	1	61	0	1	0	0	0	0	0	0	0	0	0	0	1	1
12574210	27613085	2146/5/22 7:26	2146/6/7 14:30		0	0	0	0	REHAB	16.2944	17	392	17	14	392	0		-89993.3	-89993.3	M	0	72	1	0	1	0	0	0	0	0	0	0	0	0	1	1
16679905	29319179	2145/8/5 8:26	2145/8/21 14:45		0	0	0	0	REHAB	16.2632	17	391	17	14	391	0		-89703.4	-89703.4	F	1	41	0	0	1	1	0	0	1	1	1	0	0	0	1	1
16132343	28288837	2154/5/25 12:10	2154/6/10 15:45		0	0	0	0	HOME	16.1493	17	388	17	14	388	0		-92918.5	-92918.5	F	1	50	0	0	1	1	0	0	0	0	0	0	0	0	1	1
16798209	25439134	2128/3/25 9:43	2128/4/10 13:00		0	0	0	0	REHAB	16.1368	17	388	17	14	388	1	2128/3/25	-0.404861	-83361.4	F	1	47	0	0	1	1	0	0	0	0	1	0	0	0	1	1
16777073	24729301	2116/12/9 16:36	2116/12/25 17:34		0	0	0	0	HOME	16.0403	17	385	17	14	385	0		-79237.7	-79237.7	F	1	51	0	0	1	1	0	0	0	0	0	0	0	0	1	1
15564494	23605540	2135/5/16 15:14	2135/6/1 15:20		0	0	0	0	HOME HEALTH CARE	16.0042	17	385	17	14	385	1	2135/5/20	3.36528	-85969.6	F	1	74	1	0	0	1	0	0	0	0	1	0	0	0	1	1
19931450	28190098	2167/5/31 0:11	2167/6/10 16:58	2167/6/10 16:58	1	1	1	0	DIED	10.6993	11	257	11	11	257	0		-97672	10.6993	M	0	62	0	1	1	0	0	1	1	0	0	0	0	1	1	1
15877057	23459333	2161/5/29 22:54	2161/6/14 20:00		0	0	0	0	HOME HEALTH CARE	15.8792	16	382	16	14	382	1	2161/5/30	0.0458333	-95480	M	0	30	0	0	1	0	0	0	0	0	1	0	0	0	1	1
16954535	26300037	2175/12/16 13:48	2176/1/6 16:00		0	0	0	0	CHRONIC/LONG TERM ACUTE CARE	21.0917	22	507	22	14	507	1	2175/12/16	-0.575	-100794	M	0	62	0	0	1	1	0	0	1	0	1	0	0	0	1	1
16231448	27320042	2147/9/12 21:12	2147/9/28 17:30		0	0	0	0	REHAB	15.8458	16	381	16	14	381	0		-90471.9	-90471.9	F	1	60	0	0	0	1	1	0	1	0	0	0	1	0	1	1
18536629	29489618	2139/1/10 18:46	2139/1/26 15:00		0	0	0	0	REHAB	15.8431	16	381	16	14	381	0		-87304.8	-87304.8	F	1	58	0	1	0	1	0	1	0	0	0	0	0	0	1	1
17170682	29349222	2133/3/2 12:53	2133/3/20 16:25		0	0	0	0	CHRONIC/LONG TERM ACUTE CARE	18.1472	19	436	19	14	436	1	2133/3/2	-0.536806	-85164.5	F	1	56	0	1	1	0	0	0	1	0	1	0	0	0	1	1
19664876	24524866	2151/2/20 17:08	2151/3/8 12:05		0	0	0	0	HOME	15.7896	16	379	16	14	379	0		-91728.7	-91728.7	M	0	38	0	0	1	0	0	1	0	0	0	0	0	0	1	1
10513508	24628943	2132/8/20 20:17	2132/9/5 13:40		0	0	0	0	HOME HEALTH CARE	15.7243	16	378	16	14	378	0		-84970.8	-84970.8	F	1	70	1	0	0	1	0	0	0	0	1	0	0	0	1	1
17171514	20791466	2131/9/8 2:25	2131/9/23 19:45		0	0	0	0	HOME	15.7222	16	378	16	14	378	0		-84623.1	-84623.1	F	1	39	0	0	1	1	0	0	0	0	0	0	0	0	1	1
12528320	20179837	2167/7/27 0:24	2167/8/11 17:30		0	0	0	0	HOME	15.7125	16	378	16	14	378	0		-97729	-97729	M	0	57	0	0	0	0	0	0	0	0	1	0	0	0	1	1
16863906	28952398	2137/4/18 2:11	2137/5/3 16:21		0	0	0	0	REHAB	15.5903	16	375	16	14	375	0		-86672.1	-86672.1	F	1	34	0	1	0	0	0	0	0	0	0	0	0	0	1	1
17416494	27859317	2133/9/18 1:36	2133/10/26 17:00		0	0	0	0	CHRONIC/LONG TERM ACUTE CARE	38.6417	39	928	30	14	720	1	2133/9/18	-0.0666667	-85364.1	F	1	61	0	1	1	1	0	0	1	0	1	0	0	1	1	1
12414025	26361650	2185/10/31 23:53	2185/11/16 12:30		0	0	0	0	REHAB	15.5257	16	373	16	14	373	1	2185/11/2	1.00486	-104401	F	1	55	0	1	0	0	0	0	1	0	0	0	0	0	1	1
15427594	21908688	2175/1/15 5:38	2175/1/30 17:05		0	0	0	0	REHAB	15.4771	16	372	16	14	372	0		-100458	-100458	F	1	56	0	0	1	0	0	0	0	0	0	0	0	1	1	1
10261808	20408101	2171/10/22 5:18	2171/11/6 15:50		0	0	0	0	HOME	15.4389	16	371	16	14	371	0		-99277.2	-99277.2	M	0	70	1	0	1	0	0	0	0	0	0	0	0	0	1	1
16996620	27046081	2122/7/26 3:59	2122/8/10 10:55		0	0	0	0	REHAB	15.2889	16	367	16	14	367	0		-81292.2	-81292.2	M	0	62	0	0	1	0	0	0	0	0	0	0	0	0	1	1
17529268	29964832	2110/10/21 20:37	2110/11/13 15:50		0	0	0	0	SKILLED NURSING FACILITY	22.8007	23	548	23	14	548	1	2110/10/22	0.140972	-76996.9	F	1	44	0	0	0	0	0	0	0	0	0	0	0	0	0	0
14019847	28378908	2152/1/23 13:13	2152/2/7 18:05		0	0	0	0	REHAB	15.2028	16	365	16	14	365	0		-92065.6	-92065.6	M	0	51	0	0	1	1	0	0	0	0	0	0	0	0	1	1
15381348	20737586	2142/12/27 13:47	2143/1/11 18:00		0	0	0	0	HOME	15.1757	16	365	16	14	365	0		-88751.6	-88751.6	M	0	47	0	0	1	1	0	0	0	0	1	0	0	0	1	1
17610143	23435526	2114/11/3 18:17	2115/1/5 16:40		0	0	0	0	CHRONIC/LONG TERM ACUTE CARE	62.9326	63	1511	30	14	720	1	2114/11/21	17.2382	-78470.8	F	1	61	0	1	1	0	0	0	1	0	0	0	0	0	1	1
14389298	25785865	2152/10/22 10:55	2152/11/6 14:45		0	0	0	0	HOME	15.1597	16	364	16	14	364	0		-92338.5	-92338.5	M	0	49	0	0	0	0	0	0	0	0	0	0	0	0	1	1
17672254	25933496	2179/8/22 2:02	2179/9/21 17:20		0	0	0	0	CHRONIC/LONG TERM ACUTE CARE	30.6375	31	736	30	14	720	1	2179/8/24	1.91528	-102138	M	0	76	1	0	1	1	0	0	1	0	0	0	0	0	1	1
10643155	29962885	2155/1/1 10:03	2155/1/16 13:37		0	0	0	0	HOME HEALTH CARE	15.1486	16	364	16	14	364	0		-93139.4	-93139.4	M	0	66	1	0	0	0	0	0	0	0	1	0	0	0	1	1
12031879	25786165	2136/5/5 13:55	2136/5/20 14:20		0	0	0	0	HOME	15.0174	16	361	16	14	361	1	2136/5/5	-0.579861	-86324.6	M	0	35	0	0	0	0	0	0	0	0	0	0	0	0	1	1
10326773	24076064	2188/11/7 22:31	2188/11/22 18:55		0	0	0	0	HOME HEALTH CARE	14.85	15	357	15	14	357	1	2188/11/8	0.0618056	-105504	F	1	49	0	1	0	0	0	0	1	0	0	0	0	0	1	1
19844244	26607800	2164/1/21 16:51	2164/2/5 11:22		0	0	0	0	HOME	14.7715	15	355	15	14	355	0		-96446.7	-96446.7	F	1	48	0	0	1	0	0	1	0	0	0	0	0	0	1	1
19892374	24222506	2184/5/18 18:41	2184/6/2 12:45		0	0	0	0	HOME	14.7528	15	355	15	14	355	1	2184/5/18	-0.778472	-103870	F	1	52	0	0	0	0	0	0	0	0	0	0	0	1	1	1
18496680	25813458	2128/8/13 19:59	2128/8/28 13:30		0	0	0	0	HOME	14.7299	15	354	15	14	354	1	2128/8/13	-0.832639	-83502.8	F	1	58	0	0	0	0	0	0	0	0	0	0	0	0	1	1
19384242	27806916	2149/11/10 21:14	2149/11/25 14:30		0	0	0	0	HOME	14.7194	15	354	15	14	354	1	2149/11/11	0.115278	-91261.9	M	0	47	0	0	1	1	0	0	0	0	0	0	0	0	1	1
15129243	29999098	2128/6/9 23:45	2128/6/20 11:25	2128/6/20 11:25	1	1	1	0	DIED	10.4861	11	252	11	11	252	1	2128/6/11	1.01042	10.4861	M	0	76	1	0	1	0	0	0	1	0	1	0	0	1	1	1
18268241	28825973	2116/12/29 23:57	2117/2/6 17:25		0	0	0	0	CHRONIC/LONG TERM ACUTE CARE	38.7278	39	930	30	14	720	1	2116/12/30	0.00208333	-79258	M	0	46	0	1	1	0	0	0	1	0	0	0	0	0	1	1
16510231	24811775	2172/12/9 22:36	2172/12/20 6:11	2172/12/20 6:11	1	1	1	0	DIED	10.316	11	248	11	11	248	0		-99691.9	10.316	F	1	79	1	0	1	1	0	0	1	0	0	0	0	1	1	1
17293172	24014957	2131/11/17 23:59	2131/12/2 16:50		0	0	0	0	HOME HEALTH CARE	14.7021	15	353	15	14	353	1	2131/11/18	0.000694444	-84694	M	0	39	0	0	0	0	0	0	0	0	0	0	0	0	1	1
17321813	26739664	2176/9/20 1:11	2176/10/4 17:58		0	0	0	0	REHAB	14.6993	15	353	15	14	353	0		-101072	-101072	M	0	66	1	0	0	0	1	0	0	0	0	0	1	0	1	1
10672127	27220278	2177/11/1 5:05	2177/11/15 21:00		0	0	0	0	HOME HEALTH CARE	14.6632	15	352	15	14	352	1	2177/11/1	-0.211806	-101479	F	1	48	0	0	1	0	0	0	0	0	0	0	0	0	1	1
17180800	25347391	2160/3/7 2:15	2160/3/21 14:00		0	0	0	0	HOME	14.4896	15	348	15	14	348	1	2160/3/7	-0.09375	-95031.1	M	0	50	0	0	0	0	0	0	0	0	0	0	0	0	1	1
19357840	21253784	2143/11/1 6:24	2143/11/15 16:35		0	0	0	0	HOME HEALTH CARE	14.4243	15	347	15	14	347	0		-89060.3	-89060.3	F	1	56	0	0	0	0	1	0	0	0	0	1	0	1	1	1
14044085	26999562	2165/7/12 2:08	2165/7/26 12:10		0	0	0	0	REHAB	14.4181	15	347	15	14	347	0		-96984.1	-96984.1	M	0	70	1	0	1	0	0	0	0	0	0	0	0	0	1	1
16318053	24289273	2129/6/12 0:40	2129/6/26 10:15		0	0	0	0	HOME	14.3993	15	346	15	14	346	1	2129/6/24	11.9722	-83805	F	1	57	0	0	0	1	0	0	0	0	1	0	0	0	1	1
15941054	28969477	2131/12/17 20:03	2131/12/27 19:57	2131/12/27 19:57	1	1	1	0	DIED	9.99583	10	240	10	10	240	1	2131/12/18	0.164583	9.99583	F	1	67	1	0	1	1	0	0	0	0	0	0	0	0	1	1
18730144	20495450	2118/6/29 12:31	2118/8/3 14:55		0	0	0	0	CHRONIC/LONG TERM ACUTE CARE	35.1	36	843	30	14	720	1	2118/6/30	0.478472	-79804.5	F	1	52	0	0	1	0	0	0	1	0	1	0	0	1	1	1
18212567	22161815	2175/7/4 18:02	2175/7/13 14:30	2175/7/13 14:30	1	1	1	0	DIED	8.85278	9	213	9	9	213	1	2175/7/4	-0.751389	8.85278	F	1	53	0	1	0	0	0	0	0	0	0	0	0	0	1	1
13071621	21076962	2165/1/27 15:46	2165/2/10 19:30		0	0	0	0	HOME	14.1556	15	340	15	14	340	1	2165/1/29	1.34306	-96818.7	M	0	28	0	0	0	0	0	0	0	0	1	0	0	0	1	1
18849870	20932748	2131/4/11 20:25	2131/4/20 18:20		0	0	0	0	SKILLED NURSING FACILITY	8.91319	9	214	9	9	214	1	2131/4/11	-0.850694	-84473.9	F	1	87	1	0	0	1	0	0	0	0	0	0	0	0	1	1
13547679	26247870	2129/10/6 18:48	2129/10/20 18:10		0	0	0	1	HOME	13.9736	14	336	14	14	336	1	2129/10/7	0.216667	-83921.8	F	1	48	0	0	0	0	0	0	0	0	0	0	0	0	1	1
14452665	23748658	2124/1/14 19:06	2124/1/28 17:50		0	0	0	1	HOME	13.9472	14	335	14	14	335	0		-81829.8	-81829.8	F	1	32	0	0	0	0	0	1	0	0	0	0	0	0	1	1
15223883	27595300	2119/7/6 21:31	2119/7/20 17:50		0	0	0	1	HOME	13.8465	14	333	14	14	333	1	2119/7/7	0.103472	-80176.9	F	1	46	0	0	1	1	0	0	0	0	0	0	0	0	1	1
15980303	20916211	2162/11/29 23:25	2162/12/13 19:00		0	0	0	1	HOME HEALTH CARE	13.816	14	332	14	14	332	1	2162/11/30	0.0243056	-96029	M	0	48	0	0	0	0	0	0	0	0	1	0	0	0	1	1
14481038	25653760	2149/2/10 23:35	2149/2/24 17:55		0	0	0	1	HOME	13.7639	14	331	14	14	331	1	2149/2/11	0.0173611	-90989	F	1	51	0	0	0	0	0	0	0	1	1	0	0	0	1	1
17607366	23736620	2175/9/26 22:03	2175/10/10 11:30		0	0	0	1	HOME	13.5604	14	326	14	14	326	0		-100713	-100713	M	0	21	0	0	0	1	0	0	0	0	0	0	0	0	1	1
17003151	20196181	2159/9/1 2:32	2159/9/14 14:40		0	0	0	1	REHAB	13.5056	14	325	14	14	325	0		-94843.1	-94843.1	F	1	66	1	1	0	0	0	0	0	0	0	0	0	0	1	1
19244907	20005119	2112/11/8 20:25	2112/12/16 17:42		0	0	0	0	CHRONIC/LONG TERM ACUTE CARE	37.8868	38	910	30	14	720	1	2112/11/8	-0.850694	-77745.9	F	1	56	0	1	1	0	0	0	0	0	1	0	0	0	1	1
19265776	23917188	2169/7/16 13:43	2169/7/25 16:30		0	0	0	0	SKILLED NURSING FACILITY	9.11597	10	219	10	10	219	1	2169/7/16	-0.571528	-98449.6	M	0	47	0	0	1	0	0	0	0	1	0	0	0	0	0	0
16578570	20308330	2114/11/3 3:00	2114/11/16 14:46		0	0	0	1	REHAB	13.4903	14	324	14	14	324	0		-78470.1	-78470.1	F	1	66	1	0	0	0	0	0	0	0	0	0	0	0	1	1
18015018	28750491	2164/9/12 3:16	2164/9/25 14:59		0	0	0	1	HOME	13.4882	14	324	14	14	324	0		-96681.1	-96681.1	F	1	67	1	0	0	0	0	1	0	0	0	0	0	0	1	1
12555865	21004418	2161/12/29 4:41	2162/1/11 14:15		0	0	0	1	HOME HEALTH CARE	13.3986	14	322	14	14	322	0		-95693.2	-95693.2	F	1	31	0	0	1	0	0	0	0	0	0	0	0	0	1	1
14974839	28009137	2152/4/19 12:54	2152/5/2 16:20		0	0	0	1	HOME	13.1431	14	316	14	14	316	1	2152/4/19	-0.5375	-92152.5	F	1	45	0	0	1	0	1	0	1	0	0	0	1	0	1	1
12766225	20942500	2168/9/27 9:50	2168/10/10 13:00		0	0	0	1	HOME	13.1319	14	316	14	14	316	0		-98157.4	-98157.4	M	0	67	1	0	0	1	0	0	0	0	0	0	0	0	1	1
19146637	27529186	2136/5/6 11:55	2136/5/19 14:27		0	0	0	1	REHAB	13.1056	14	315	14	14	315	0		-86325.5	-86325.5	F	1	85	1	0	0	0	1	0	0	0	0	0	1	0	1	1
19559574	20882669	2151/12/14 1:22	2151/12/31 18:15		0	0	0	0	SKILLED NURSING FACILITY	17.7035	18	425	18	14	425	1	2151/12/14	-0.0569444	-92025.1	F	1	52	0	0	1	1	0	0	0	0	0	0	0	0	0	0
10447606	21285892	2182/1/10 12:23	2182/1/19 0:45	2182/1/19 0:45	1	1	1	0	DIED	8.51528	9	205	9	9	205	1	2182/1/10	-0.515972	8.51528	F	1	82	1	0	1	1	0	0	0	0	0	0	0	0	1	1
19641456	21289599	2143/2/12 22:54	2143/3/5 15:30		0	0	0	0	CHRONIC/LONG TERM ACUTE CARE	20.6917	21	497	21	14	497	1	2143/2/13	0.0458333	-88799	F	1	80	1	0	0	0	0	0	1	0	1	0	0	0	1	1
10813632	28201230	2151/10/29 17:23	2151/11/11 15:30		0	0	0	1	HOME	12.9215	13	311	13	13	311	0		-91979.7	-91979.7	M	0	61	0	0	0	1	1	0	0	0	0	0	1	0	1	1
19731864	29988405	2172/3/4 12:19	2172/3/13 13:00		0	0	0	0	SKILLED NURSING FACILITY	9.02847	10	217	10	10	217	1	2172/3/4	-0.513194	-99411.5	F	1	77	1	0	0	1	0	0	0	0	0	0	0	0	1	1
16703424	25311715	2159/10/25 20:19	2159/11/7 17:50		0	0	0	1	HOME	12.8965	13	310	13	13	310	0		-94897.8	-94897.8	F	1	50	0	0	1	0	0	1	0	0	0	0	0	0	1	1
13102372	23983646	2130/2/28 21:07	2130/3/13 17:40		0	0	0	1	HOME HEALTH CARE	12.8562	13	309	13	13	309	0		-84066.9	-84066.9	M	0	54	0	1	0	1	0	1	0	0	0	0	0	0	1	1
12287756	23425146	2142/3/26 17:01	2142/4/8 13:30		0	0	0	1	REHAB	12.8535	13	309	13	13	309	0		-88475.7	-88475.7	M	0	67	1	0	0	1	0	0	1	0	0	0	0	0	1	1
10151137	20668478	2119/8/5 17:23	2119/8/18 13:00		0	0	0	1	HOME	12.8174	13	308	13	13	308	1	2119/8/5	-0.724306	-80206.7	F	1	57	0	0	0	0	0	0	0	0	0	0	0	1	1	1
17921248	29394605	2130/8/29 21:09	2130/9/11 16:19		0	0	0	1	HOME	12.7986	13	308	13	13	308	1	2130/8/29	-0.88125	-84248.9	F	1	49	0	0	1	0	0	0	0	0	0	0	0	0	1	1
17629584	23685168	2157/7/25 20:15	2157/8/7 14:50		0	0	0	1	HOME	12.7743	13	307	13	13	307	1	2157/8/1	6.15625	-94075.8	M	0	26	0	0	0	0	0	0	0	1	1	0	0	0	1	1
19539793	25076495	2115/6/8 21:41	2115/6/21 16:00		0	0	0	1	REHAB	12.7632	13	307	13	13	307	0		-78687.9	-78687.9	M	0	84	1	0	0	0	1	0	0	0	0	0	1	0	1	1
12274432	27515027	2126/4/5 20:57	2126/4/18 14:50		0	0	0	1	REHAB	12.7451	13	306	13	13	306	0		-82641.9	-82641.9	F	1	76	1	1	1	0	0	0	1	0	0	0	0	0	1	1
15664425	24822375	2185/5/6 11:08	2185/5/14 20:13	2185/5/14 20:13	1	1	1	0	DIED	8.37847	9	202	9	9	202	1	2185/5/6	-0.463889	8.37847	M	0	57	0	0	1	0	0	0	0	0	0	0	0	0	1	1
12788210	21242637	2140/9/4 21:27	2140/9/17 15:10		0	0	0	1	HOME HEALTH CARE	12.7382	13	306	13	13	306	1	2140/9/5	0.10625	-87907.9	M	0	85	1	0	0	1	0	0	0	0	0	0	0	0	1	1
19326828	21955140	2186/3/30 2:22	2186/4/7 7:45	2186/4/7 7:45	1	1	1	0	DIED	8.22431	9	198	9	9	198	0		-104550	8.22431	F	1	75	1	1	1	1	0	0	1	0	0	0	0	1	1	1
10249925	28164030	2122/12/29 22:25	2123/1/11 12:45		0	0	0	1	HOME	12.5972	13	303	13	13	303	1	2122/12/30	0.0659722	-81448.9	F	1	62	0	0	1	0	0	0	0	0	0	0	0	0	1	1
16288177	29498755	2181/7/9 1:25	2181/7/21 14:51		0	0	0	1	HOME HEALTH CARE	12.5597	13	302	13	13	302	0		-102825	-102825	F	1	64	0	0	0	1	0	0	0	0	0	0	0	0	1	1
18804459	20234395	2138/7/7 16:18	2138/7/15 21:35	2138/7/15 21:35	1	1	1	0	DIED	8.22014	9	198	9	9	198	0		-87117.7	8.22014	M	0	81	1	1	0	0	0	0	0	0	0	0	0	0	1	1
14368609	25791428	2179/8/3 0:30	2179/8/11 0:00	2179/8/11 18:21	1	1	1	0	DIED	7.97917	8	192	8	8	192	0		-102119	8.74375	F	1	70	1	1	1	0	0	0	0	0	0	0	0	1	1	1
13681485	26569691	2125/4/24 21:33	2125/5/7 10:50		0	0	0	1	HOME	12.5535	13	302	13	13	302	1	2125/4/25	0.102083	-82295.9	F	1	44	0	0	0	0	0	0	0	0	0	0	0	0	1	1
15546548	20642625	2126/3/23 0:05	2126/4/4 12:30		0	0	0	1	REHAB	12.5174	13	301	13	13	301	1	2126/3/25	1.99653	-82628	F	1	60	0	0	0	1	0	0	0	0	0	0	0	1	0	0
17074879	26213899	2176/4/17 2:54	2176/4/29 13:15		0	0	0	1	HOME HEALTH CARE	12.4313	13	299	13	13	299	1	2176/4/17	-0.120833	-100916	M	0	47	0	0	1	0	1	0	0	0	0	0	1	0	1	1
10770302	21575545	2157/1/7 10:50	2157/1/19 16:30		0	0	0	1	HOME	12.2361	13	294	13	13	294	0		-93876.5	-93876.5	F	1	56	0	0	0	0	0	0	0	0	0	0	0	0	1	1
15408794	26553279	2128/8/21 11:00	2128/9/2 14:30		0	0	0	1	HOME	12.1458	13	292	13	13	292	0		-83510.5	-83510.5	M	0	63	0	1	0	0	0	0	0	0	0	0	0	0	1	1
15684630	23953205	2157/6/3 11:28	2157/6/15 14:30		0	0	0	1	REHAB	12.1264	13	292	13	13	292	1	2157/6/3	-0.477778	-94023.5	M	0	55	0	0	1	0	0	0	0	1	0	0	0	1	1	1
17697134	26701037	2169/11/17 16:35	2169/11/29 18:50		0	0	0	1	HOME HEALTH CARE	12.0938	13	291	13	13	291	0		-98573.7	-98573.7	M	0	60	0	0	0	0	0	0	0	0	0	0	0	0	1	1
10347675	26643356	2183/4/8 16:43	2183/5/20 15:50		0	0	0	0	CHRONIC/LONG TERM ACUTE CARE	41.9632	42	1008	30	14	720	0		-103464	-103464	F	1	57	0	1	1	1	0	1	1	0	0	0	0	1	1	1
10414481	27005091	2188/5/11 4:53	2188/5/17 10:00		0	0	0	0	AGAINST ADVICE	6.21319	7	150	7	7	150	0		-105323	-105323	M	0	53	0	0	0	1	0	0	0	0	0	0	0	0	1	1
10430402	29607287	2143/8/2 5:22	2143/8/15 17:35		0	0	0	0	SKILLED NURSING FACILITY	13.509	14	325	14	14	325	0		-88969.2	-88969.2	F	1	60	0	0	0	0	0	0	0	0	0	0	0	0	0	0
10448948	23644178	2128/5/27 12:56	2128/5/28 17:32		0	0	0	0		1.19167	2	29	2	2	29	0		-83424.5	-83424.5	M	0	80	1	0	0	0	0	0	0	0	0	0	0	0	0	0
10448948	24341079	2128/8/29 17:46	2128/8/30 19:10		0	0	0	0		1.05833	2	26	2	2	26	0		-83518.7	-83518.7	M	0	80	1	0	0	0	0	0	0	0	0	0	0	0	0	0
11492840	21259204	2130/7/30 12:54	2130/8/11 14:35		0	0	0	1	HOME	12.0701	13	290	13	13	290	1	2130/7/30	-0.5375	-84218.5	F	1	59	0	0	1	1	0	0	0	0	0	0	0	0	1	1
17094356	28222918	2185/7/11 16:51	2185/7/23 18:30		0	0	0	1	REHAB	12.0687	13	290	13	13	290	1	2185/7/11	-0.702083	-104289	M	0	35	0	1	1	0	0	0	1	0	0	0	0	0	1	1
14669723	21817201	2154/2/1 15:29	2154/2/13 17:00		0	0	0	1	HOME	12.0632	13	290	13	13	290	1	2154/2/3	1.35486	-92805.6	F	1	64	0	0	0	0	0	0	0	0	1	0	0	0	1	1
10582415	28717822	2155/4/16 1:16	2155/4/18 11:35		0	0	0	0	HOSPICE	2.42986	3	59	3	3	59	0		-93244.1	-93244.1	F	1	91	1	0	0	0	0	0	0	0	0	0	0	0	1	1
10583154	27722277	2194/12/30 16:06	2195/1/9 15:48		0	0	0	0	SKILLED NURSING FACILITY	9.9875	10	240	10	10	240	0		-107748	-107748	F	1	91	1	0	0	1	1	0	0	0	0	0	1	0	0	0
16537103	24367266	2165/7/31 17:28	2165/8/12 17:10		0	0	0	1	REHAB	11.9875	12	288	12	12	288	0		-97003.7	-97003.7	M	0	75	1	0	0	1	1	0	0	0	0	0	1	0	1	1
10677030	21221757	2183/5/5 18:59	2183/5/28 16:30		0	0	0	0	CHRONIC/LONG TERM ACUTE CARE	22.8965	23	550	23	14	550	0		-103491	-103491	F	1	78	1	0	1	1	0	0	1	0	0	0	0	0	1	1
10703181	26486387	2174/1/25 19:04	2174/2/4 22:30		0	0	0	0	ACUTE HOSPITAL	10.1431	11	244	11	11	244	0		-100104	-100104	F	1	45	0	0	0	0	1	0	0	0	0	0	1	0	1	1
15176046	25912590	2128/8/1 18:38	2128/8/13 18:03		0	0	0	1	HOME HEALTH CARE	11.9757	12	288	12	12	288	0		-83490.8	-83490.8	M	0	74	1	0	0	1	0	0	0	0	0	0	0	0	1	1
12670899	23750594	2123/10/16 16:05	2123/10/28 14:24		0	0	0	1	HOME	11.9299	12	287	12	12	287	0		-81739.7	-81739.7	M	0	48	0	0	0	1	0	0	0	0	0	0	0	0	1	1
10726413	27476782	2191/11/20 18:48	2191/11/25 16:02		0	0	0	0	SKILLED NURSING FACILITY	4.88472	5	118	5	5	118	0		-106612	-106612	F	1	85	1	0	0	1	0	0	0	0	0	0	0	0	0	0
18730124	27413894	2116/1/10 12:00	2116/1/18 9:00	2116/1/18 9:00	1	1	1	0	DIED	7.875	8	189	8	8	189	1	2116/1/10	-0.5	7.875	F	1	41	0	1	1	0	0	0	0	0	0	0	0	1	1	1
19318040	23852684	2175/4/3 16:08	2175/4/15 14:20		0	0	0	1	HOME HEALTH CARE	11.925	12	287	12	12	287	0		-100537	-100537	F	1	52	0	0	0	0	0	1	0	0	0	0	0	0	1	1
15211911	22905331	2115/9/26 19:09	2115/10/8 16:40		0	0	0	1	REHAB	11.8965	12	286	12	12	286	1	2115/9/27	0.202083	-78797.8	M	0	71	1	0	1	0	0	0	0	0	0	0	0	0	1	1
11655748	22970726	2157/10/21 19:44	2157/11/2 17:00		0	0	0	1	HOME	11.8861	12	286	12	12	286	1	2157/10/21	-0.822222	-94163.8	F	1	64	0	0	0	1	0	0	0	0	0	0	0	0	1	1
17321216	25989312	2135/11/5 16:18	2135/11/17 13:30		0	0	0	1	HOME	11.8833	12	286	12	12	286	0		-86142.7	-86142.7	M	0	78	1	0	0	1	0	1	0	1	0	0	0	0	1	1
12844455	24628414	2121/8/29 18:40	2121/9/10 15:37		0	0	0	1	HOME	11.8729	12	285	12	12	285	1	2121/8/30	0.222222	-80961.8	M	0	52	0	1	0	0	0	0	1	0	0	0	0	0	1	1
14102981	26543187	2140/6/26 16:28	2140/7/8 13:20		0	0	0	1	HOME	11.8694	12	285	12	12	285	1	2140/6/26	-0.686111	-87837.7	M	0	65	1	0	0	1	0	0	0	0	1	0	0	0	1	1
18268241	29679555	2117/2/20 0:34	2117/2/27 16:21	2117/2/27 16:21	1	1	1	0	DIED	7.65764	8	184	8	8	184	1	2117/2/20	-0.0236111	7.65764	M	0	46	0	0	0	0	0	0	1	0	0	0	0	0	1	1
14931547	28992365	2158/6/10 18:42	2158/6/22 15:20		0	0	0	1	HOME HEALTH CARE	11.8597	12	285	12	12	285	0		-94395.8	-94395.8	F	1	75	1	0	0	1	0	0	0	0	0	0	0	0	1	1
17811511	28291559	2138/5/11 20:04	2138/5/23 16:20		0	0	0	1	REHAB	11.8444	12	285	12	12	285	1	2138/5/12	0.163889	-87060.8	F	1	42	0	0	1	0	0	0	0	0	0	0	0	0	1	1
18437840	24397505	2167/10/15 23:08	2167/10/27 19:20		0	0	0	1	HOME	11.8417	12	285	12	12	285	1	2167/10/16	0.0361111	-97810	F	1	55	0	0	1	1	0	0	0	0	1	0	0	0	1	1
17772791	22309443	2141/9/28 23:47	2141/10/6 14:00	2141/10/6 14:00	1	1	1	0	DIED	7.59236	8	183	8	8	183	0		-88297	7.59236	M	0	80	1	0	1	1	0	0	0	0	0	0	0	0	1	1
11008656	29884946	2143/2/28 7:31	2143/3/27 16:20		0	0	0	0	CHRONIC/LONG TERM ACUTE CARE	27.3674	28	657	28	14	657	0		-88814.3	-88814.3	M	0	53	0	0	0	1	0	0	1	0	0	0	0	0	1	1
16560231	28197024	2167/7/3 21:09	2167/7/15 16:20		0	0	0	1	REHAB	11.7993	12	284	12	12	284	1	2167/7/4	0.11875	-97705.9	F	1	65	1	1	1	1	0	0	0	0	1	0	0	0	1	1
13789075	23898473	2147/2/22 22:19	2147/3/2 2:00	2147/3/2 22:30	1	1	1	0	DIED	7.15347	8	172	8	8	172	0		-90269.9	8.00764	M	0	62	0	0	1	1	0	0	0	0	1	0	0	0	1	1
15968190	26097841	2144/3/10 18:11	2144/3/22 13:20		0	0	0	1	HOME	11.7979	12	284	12	12	284	1	2144/3/16	5.24236	-89190.8	M	0	64	0	1	0	0	0	0	0	0	0	0	0	0	1	1
11147692	21896299	2160/11/29 23:41	2160/12/10 20:10		0	0	0	0	ACUTE HOSPITAL	10.8535	11	261	11	11	261	0		-95299	-95299	F	1	71	1	0	0	1	0	0	0	1	1	0	0	0	0	0
16873391	29484734	2149/2/3 21:23	2149/2/15 16:30		0	0	0	1	REHAB	11.7965	12	284	12	12	284	0		-90981.9	-90981.9	F	1	59	0	0	1	0	0	0	0	0	0	0	0	0	1	1
11212499	25490180	2138/11/4 19:35	2138/11/11 13:40		0	0	0	0	SKILLED NURSING FACILITY	6.75347	7	163	7	7	163	0		-87237.8	-87237.8	F	1	58	0	0	0	1	0	0	0	0	0	0	0	0	1	1
12282188	20514502	2135/3/7 22:06	2135/3/19 17:00		0	0	0	1	HOME HEALTH CARE	11.7875	12	283	12	12	283	1	2135/3/8	0.0791667	-85899.9	F	1	64	0	0	0	1	0	0	0	0	0	0	0	0	1	1
19318813	23778245	2110/9/5 21:31	2110/9/17 15:30		0	0	0	1	HOME	11.7493	12	282	12	12	282	1	2110/9/7	1.10347	-76950.9	F	1	44	0	0	0	0	0	0	0	0	1	0	0	0	1	1
12114729	24858789	2156/4/8 21:19	2156/4/20 15:00		0	0	0	1	HOME	11.7368	12	282	12	12	282	1	2156/4/8	-0.888194	-93602.9	F	1	58	0	0	0	1	0	0	0	0	0	0	0	0	1	1
11641801	23540748	2149/8/18 23:05	2149/8/30 15:15		0	0	0	1	HOME	11.6736	12	281	12	12	281	0		-91178	-91178	F	1	38	0	0	0	0	0	1	0	0	0	0	0	0	1	1
15232659	26818708	2119/1/22 21:15	2119/2/3 13:25		0	0	0	1	HOME HEALTH CARE	11.6736	12	281	12	12	281	0		-80011.9	-80011.9	M	0	51	0	0	0	1	0	0	0	0	0	0	0	0	1	1
19229949	25235460	2158/5/29 23:28	2158/6/10 15:30		0	0	0	1	HOME	11.6681	12	281	12	12	281	1	2158/5/30	0.0222222	-94384	F	1	55	0	0	1	1	0	0	0	1	0	0	0	0	1	1
10553635	21843080	2151/4/5 2:04	2151/4/16 18:05		0	0	0	1	HOME HEALTH CARE	11.6674	12	281	12	12	281	1	2151/4/5	-0.0861111	-91772.1	F	1	61	0	0	0	1	1	0	0	0	0	0	1	0	1	1
11399904	26472832	2150/4/18 22:19	2150/4/30 14:20		0	0	0	1	HOME	11.6674	12	281	12	12	281	0		-91420.9	-91420.9	M	0	65	1	0	0	1	0	0	0	0	1	0	0	0	1	1
11385275	24788420	2158/9/1 16:27	2158/9/12 16:00		0	0	0	0	SKILLED NURSING FACILITY	10.9812	11	264	11	11	264	0		-94478.7	-94478.7	F	1	50	0	0	0	1	0	0	0	0	0	0	0	0	1	1
11830164	26657671	2189/12/12 22:12	2189/12/24 14:00		0	0	0	1	REHAB	11.6583	12	280	12	12	280	0		-105904	-105904	M	0	81	1	0	0	1	1	0	0	0	0	0	1	0	1	1
10463546	25021954	2147/11/21 22:43	2147/12/3 14:20		0	0	0	1	HOME	11.6507	12	280	12	12	280	1	2147/11/22	0.0534722	-90541.9	M	0	58	0	0	0	0	0	0	0	0	0	0	0	0	1	1
11062755	23407263	2174/10/25 22:36	2174/11/6 13:10		0	0	0	1	HOME HEALTH CARE	11.6069	12	279	12	12	279	1	2174/10/27	1.05833	-100377	M	0	76	1	0	0	1	0	0	0	0	0	0	0	0	1	1
11435952	28379285	2118/12/4 16:32	2118/12/8 14:35		0	0	0	0	SKILLED NURSING FACILITY	3.91875	4	95	4	4	95	0		-79962.7	-79962.7	F	1	76	1	1	0	1	0	0	0	0	0	0	0	0	0	0
11437346	28095303	2167/4/23 21:52	2167/5/2 12:45		0	0	0	0	AGAINST ADVICE	8.62014	9	207	9	9	207	0		-97634.9	-97634.9	F	1	25	0	0	0	0	0	0	0	0	1	0	0	1	1	1
17048763	25601605	2114/5/5 0:46	2114/5/16 14:10		0	0	0	1	REHAB	11.5583	12	278	12	12	278	0		-78288	-78288	M	0	44	0	0	0	1	0	0	0	0	0	0	0	0	1	1
12544332	26972819	2135/4/27 4:44	2135/5/8 17:45		0	0	0	1	HOME	11.5424	12	278	12	12	278	0		-85950.2	-85950.2	M	0	49	0	0	0	0	0	0	0	0	0	1	0	0	1	1
14574668	24152736	2121/5/22 1:46	2121/6/2 13:12		0	0	0	1	REHAB	11.4764	12	276	12	12	276	0		-80862.1	-80862.1	F	1	50	0	0	0	1	0	0	0	0	1	0	0	1	1	1
12031879	27242006	2136/6/6 2:57	2136/6/17 14:15		0	0	0	1	HOME	11.4708	12	276	12	12	276	1	2136/6/6	-0.122917	-86356.1	M	0	35	0	0	0	0	0	0	0	0	0	0	0	0	1	1
15353529	20675727	2168/5/17 6:36	2168/5/28 16:05		0	0	0	1	HOME HEALTH CARE	11.3951	12	274	12	12	274	0		-98024.3	-98024.3	F	1	54	0	0	0	1	1	0	0	0	0	0	1	0	1	1
15188030	24357743	2138/9/19 19:02	2138/9/26 18:11	2138/9/26 18:11	1	1	1	0	DIED	6.96458	7	168	7	7	168	1	2138/9/19	-0.793056	6.96458	F	1	72	1	1	1	1	0	0	1	0	0	0	0	1	1	1
11616778	25531022	2163/1/1 22:21	2163/1/11 15:41		0	0	0	0	CHRONIC/LONG TERM ACUTE CARE	9.72222	10	234	10	10	234	0		-96061.9	-96061.9	M	0	63	0	0	0	1	1	0	0	0	0	0	1	0	1	1
11617451	29424022	2180/10/31 1:26	2180/12/4 14:55		0	0	0	0	CHRONIC/LONG TERM ACUTE CARE	34.5618	35	830	30	14	720	0		-102574	-102574	F	1	58	0	1	0	1	0	1	0	0	0	0	0	1	1	1
15862717	28224471	2187/10/30 3:19	2187/11/10 12:05		0	0	0	1	HOME	11.3653	12	273	12	12	273	1	2187/10/30	-0.138194	-105129	M	0	67	1	0	0	1	1	0	0	0	0	0	1	0	1	1
16773578	23752693	2154/9/12 4:16	2154/9/23 12:00		0	0	0	1	REHAB	11.3222	12	272	12	12	272	1	2154/9/12	-0.177778	-93028.2	M	0	54	0	0	0	1	1	0	0	0	0	0	1	1	1	1
19367243	27571497	2134/2/2 11:22	2134/2/13 16:32		0	0	0	1	HOME	11.2153	12	270	12	12	270	1	2134/2/2	-0.473611	-85501.5	F	1	61	0	0	1	0	0	0	0	0	1	0	0	0	0	0
11651422	27071817	2159/6/5 16:32	2159/6/7 20:15		0	0	0	0		2.15486	3	52	3	3	52	0		-94755.7	-94755.7	M	0	73	1	0	0	1	1	0	0	0	0	0	1	0	0	0
18569736	22080098	2135/10/3 15:56	2135/10/14 18:20		0	0	0	1	HOME	11.1	12	267	12	12	267	0		-86109.7	-86109.7	M	0	58	0	0	1	1	0	1	0	0	0	0	0	0	1	1
13578813	24904669	2123/2/18 14:18	2123/3/1 15:37		0	0	0	1	HOME	11.0549	12	266	12	12	266	0		-81499.6	-81499.6	M	0	53	0	0	0	1	0	0	0	0	0	0	0	0	1	1
13340840	23987812	2152/3/2 16:42	2152/3/13 16:25		0	0	0	1	HOME HEALTH CARE	10.9882	11	264	11	11	264	0		-92104.7	-92104.7	F	1	80	1	0	0	1	0	0	0	0	0	0	0	0	1	1
12431876	23109695	2174/9/7 16:46	2174/9/18 16:00		0	0	0	1	HOME	10.9681	11	264	11	11	264	0		-100329	-100329	M	0	46	0	0	0	0	0	0	0	0	0	0	0	0	1	1
11786916	29721885	2174/6/4 14:40	2174/6/22 11:30		0	0	0	0	CHRONIC/LONG TERM ACUTE CARE	17.8681	18	429	18	14	429	0		-100234	-100234	F	1	73	1	1	1	1	0	0	1	0	0	0	0	1	1	1
12501502	27622218	2160/9/25 14:06	2160/10/2 12:05	2160/10/2 12:05	1	1	1	0	DIED	6.91597	7	166	7	7	166	0		-95233.6	6.91597	F	1	55	0	0	0	0	0	0	0	0	0	0	0	1	1	1
12342061	26784407	2138/2/15 16:32	2138/2/26 15:04		0	0	0	1	HOME	10.9389	11	263	11	11	263	0		-86975.7	-86975.7	F	1	51	0	0	0	0	0	0	0	0	0	0	0	0	1	1
12685954	27908332	2123/8/24 18:45	2123/9/4 16:40		0	0	0	1	HOME	10.9132	11	262	11	11	262	0		-81686.8	-81686.8	M	0	50	0	0	0	0	0	0	0	0	0	0	0	0	1	1
11821803	22320750	2131/12/8 22:51	2131/12/22 10:00		0	0	0	0	CHRONIC/LONG TERM ACUTE CARE	13.4646	14	324	14	14	324	0		-84715	-84715	F	1	60	0	0	0	1	0	0	0	0	1	0	0	1	1	1
15074996	20908595	2111/3/8 16:10	2111/3/19 13:45		0	0	0	1	REHAB	10.8993	11	262	11	11	262	0		-77134.7	-77134.7	M	0	83	1	0	1	0	0	0	0	0	0	0	0	0	0	0
14666637	20323878	2115/2/24 18:40	2115/3/7 16:10		0	0	0	1	HOME	10.8958	11	262	11	11	262	1	2115/2/24	-0.777778	-78583.8	F	1	53	0	0	0	0	0	0	0	0	0	0	0	1	1	1
11497218	23519656	2126/11/1 19:47	2126/11/12 15:22		0	0	0	1	REHAB	10.816	11	260	11	11	260	0		-82851.8	-82851.8	F	1	61	0	1	0	1	0	0	0	0	0	0	0	0	1	1
11872402	25080493	2148/5/1 8:23	2148/5/8 10:20		0	0	0	0	HOSPICE	7.08125	8	170	8	8	170	0		-90703.3	-90703.3	M	0	91	1	0	0	0	0	0	0	0	0	0	1	0	0	0
11901601	29442455	2118/11/6 23:01	2118/11/23 16:05		0	0	0	0	CHRONIC/LONG TERM ACUTE CARE	16.7111	17	402	17	14	402	0		-79935	-79935	F	1	47	0	1	0	1	1	0	0	0	0	1	0	1	1	1
11996040	26376568	2129/9/14 15:10	2129/10/18 14:39		0	0	0	0	CHRONIC/LONG TERM ACUTE CARE	33.9785	34	816	30	14	720	0		-83899.6	-83899.6	F	1	71	1	0	1	1	0	0	1	0	0	0	0	1	1	1
12000071	28095328	2178/11/2 20:31	2178/11/4 14:10		0	0	0	0	SKILLED NURSING FACILITY	1.73542	2	42	2	2	42	0		-101846	-101846	F	1	44	0	0	0	0	0	0	0	0	1	0	0	0	1	1
16068636	24688341	2189/1/19 19:37	2189/1/30 14:40		0	0	0	1	HOME	10.7937	11	260	11	11	260	1	2189/1/19	-0.817361	-105577	F	1	50	0	0	0	0	0	0	0	0	0	0	0	0	1	1
11053643	28348533	2151/2/21 23:30	2151/3/4 17:15		0	0	0	1	HOME HEALTH CARE	10.7396	11	258	11	11	258	1	2151/2/22	0.0208333	-91730	F	1	67	1	0	0	0	0	0	0	0	0	0	0	0	1	1
12633892	26749242	2114/9/21 23:05	2114/9/28 9:40	2114/9/28 9:40	1	1	1	0	DIED	6.44097	7	155	7	7	155	1	2114/9/22	0.0381944	6.44097	F	1	47	0	0	0	1	0	0	1	0	1	0	0	0	1	1
18582864	24737777	2177/5/11 18:39	2177/5/22 12:15		0	0	0	1	HOME	10.7333	11	258	11	11	258	0		-101306	-101306	F	1	36	0	0	0	1	0	0	0	0	0	0	0	0	1	1
12129130	22043416	2161/2/17 5:18	2161/2/22 17:25		0	0	0	0	SKILLED NURSING FACILITY	5.50486	6	133	6	6	133	0		-95378.2	-95378.2	F	1	77	1	0	0	1	0	0	0	0	0	0	0	0	1	1
15455733	21359984	2152/12/15 19:38	2152/12/21 23:05	2152/12/21 23:05	1	1	1	0	DIED	6.14375	7	148	7	7	148	1	2152/12/15	-0.818056	6.14375	F	1	85	1	1	1	1	0	0	1	0	0	0	0	0	1	1
15393641	25479875	2124/7/11 2:51	2124/7/21 19:40		0	0	0	1	HOME HEALTH CARE	10.7007	11	257	11	11	257	1	2124/7/11	-0.11875	-82008.1	F	1	64	0	0	0	1	0	0	0	0	1	0	0	0	1	1
13110265	24053661	2166/6/25 0:19	2166/7/5 16:42		0	0	0	1	REHAB	10.6826	11	257	11	11	257	0		-97332	-97332	F	1	73	1	0	1	1	1	0	0	0	0	0	1	0	0	0
12139700	27268819	2183/10/7 13:52	2183/10/8 14:55		0	0	0	0		1.04375	2	26	2	2	26	0		-103646	-103646	F	1	71	1	0	0	1	0	0	0	0	0	0	0	0	1	1
10017308	29888008	2142/8/5 18:43	2142/8/16 11:01		0	0	0	1	HOME	10.6792	11	257	11	11	257	0		-88607.8	-88607.8	F	1	60	0	0	0	1	0	0	0	0	0	0	0	0	1	1
10868141	21323725	2181/3/8 22:47	2181/3/19 15:00		0	0	0	1	REHAB	10.6757	11	257	11	11	257	0		-102703	-102703	F	1	63	0	0	0	1	0	1	0	0	0	0	0	0	1	1
11975528	24160720	2112/4/5 5:29	2112/4/15 21:30		0	0	0	1	HOME	10.6674	11	257	11	11	257	1	2112/4/5	-0.228472	-77528.2	M	0	64	0	0	0	1	0	0	0	0	1	0	0	0	1	1
11555610	22568197	2131/3/25 23:46	2131/4/5 14:45		0	0	0	1	HOME HEALTH CARE	10.6243	11	255	11	11	255	1	2131/3/26	0.00972222	-84457	F	1	68	1	0	0	0	0	0	0	0	1	0	0	0	1	1
15108146	29814494	2154/6/28 11:03	2154/7/3 21:42	2154/7/3 21:42	1	1	1	0	DIED	5.44375	6	131	6	6	131	1	2154/6/28	-0.460417	5.44375	F	1	80	1	0	0	1	0	0	1	1	0	0	0	0	1	1
14620702	28668385	2143/10/16 20:51	2143/10/27 11:35		0	0	0	1	REHAB	10.6139	11	255	11	11	255	1	2143/10/17	0.13125	-89044.9	F	1	75	1	0	1	1	0	0	0	0	1	0	0	0	1	1
10707442	26761736	2144/2/19 3:01	2144/2/29 16:45		0	0	0	1	REHAB	10.5722	11	254	11	11	254	0		-89170.1	-89170.1	M	0	74	1	0	0	1	0	0	0	0	1	0	0	0	1	1
10131457	21876540	2143/3/21 1:33	2143/3/31 15:00		0	0	0	1	HOME	10.5604	11	254	11	11	254	0		-88835.1	-88835.1	M	0	41	0	1	0	0	0	1	0	0	0	0	0	0	1	1
17445445	23934691	2185/11/19 4:53	2185/11/29 16:40		0	0	0	1	HOME	10.491	11	252	11	11	252	0		-104419	-104419	M	0	46	0	0	0	0	0	0	0	0	1	0	0	0	1	1
19794052	29399295	2136/5/20 1:37	2136/5/30 12:30		0	0	0	1	HOME	10.4535	11	251	11	11	251	0		-86339.1	-86339.1	F	1	55	0	1	1	0	0	0	0	0	0	0	0	0	1	1
19955873	27986620	2188/8/4 4:15	2188/8/14 14:00		0	0	0	1	HOME	10.4062	11	250	11	11	250	0		-105408	-105408	F	1	63	0	0	0	0	0	0	0	0	0	0	0	0	0	0
12368969	24077384	2138/3/20 23:09	2138/4/18 16:40		0	0	0	0	SKILLED NURSING FACILITY	28.7299	29	690	29	14	690	0		-87009	-87009	M	0	57	0	0	1	1	0	0	0	0	0	0	0	0	1	1
12386632	28609639	2192/6/8 1:35	2192/6/20 17:20		0	0	0	0	SKILLED NURSING FACILITY	12.6562	13	304	13	13	304	0		-106812	-106812	F	1	71	1	0	0	1	1	0	0	0	0	1	0	0	1	1
12033652	25728649	2119/3/22 1:54	2119/4/1 11:15		0	0	0	1	HOME	10.3896	11	250	11	11	250	1	2119/3/23	0.920833	-80070.1	M	0	46	0	0	0	0	0	0	0	0	0	0	0	0	1	1
12451204	20268304	2113/9/22 15:32	2113/9/25 20:26		0	0	0	0	ACUTE HOSPITAL	3.20417	4	77	4	4	77	0		-78063.6	-78063.6	F	1	76	1	1	0	1	0	0	1	0	0	0	0	0	1	1
16320778	29145346	2123/11/15 6:29	2123/11/25 13:40		0	0	0	1	HOME	10.2993	11	248	11	11	248	1	2123/11/15	-0.270139	-81769.3	M	0	55	0	0	0	1	0	0	0	0	1	0	0	0	1	1
18164517	23948992	2168/10/4 19:54	2168/10/9 21:02	2168/10/9 21:02	1	1	1	0	DIED	5.04722	6	122	6	6	122	0		-98164.8	5.04722	F	1	89	1	0	0	1	0	0	0	0	0	0	0	0	1	1
17057502	26213723	2154/11/16 7:49	2154/11/26 15:00		0	0	0	1	HOME	10.2993	11	248	11	11	248	0		-93093.3	-93093.3	F	1	49	0	0	0	0	0	1	0	0	0	0	0	0	1	1
12542903	25253388	2156/6/22 14:42	2156/6/28 19:20		0	0	0	0	SKILLED NURSING FACILITY	6.19306	7	149	7	7	149	0		-93677.6	-93677.6	M	0	64	0	0	0	0	1	0	0	0	0	0	1	0	1	1
17886833	29977639	2189/11/6 6:10	2189/11/16 12:25		0	0	0	1	HOME	10.2604	11	247	11	11	247	1	2189/11/6	-0.256944	-105867	M	0	22	0	0	1	0	0	0	0	0	1	0	0	0	1	1
11019529	24333928	2134/5/2 5:52	2134/5/12 11:30		0	0	0	1	HOME	10.2347	11	246	11	11	246	1	2134/5/8	5.75556	-85590.2	M	0	52	0	0	0	0	0	0	0	0	1	0	0	0	1	1
16643716	24117829	2171/2/27 11:15	2171/3/9 16:01		0	0	0	1	REHAB	10.1986	11	245	11	11	245	0		-99040.5	-99040.5	F	1	83	1	0	0	1	0	0	0	0	0	0	0	0	1	1
13207848	28861010	2144/12/18 10:47	2144/12/28 15:00		0	0	0	1	REHAB	10.1757	11	245	11	11	245	0		-89473.4	-89473.4	M	0	69	1	0	1	0	0	0	0	0	0	0	0	1	1	1
15331740	23275684	2140/5/9 16:52	2140/5/19 18:50		0	0	0	1	HOME	10.0819	11	242	11	11	242	0		-87789.7	-87789.7	M	0	46	0	0	0	0	0	0	0	0	0	0	0	0	1	1
19959042	22613316	2139/10/22 16:11	2139/10/27 10:01	2139/10/27 10:01	1	1	1	0	DIED	4.74306	5	114	5	5	114	0		-87589.7	4.74306	F	1	91	1	0	1	0	0	0	0	0	0	0	0	0	1	1
17192157	22424709	2160/4/4 16:42	2160/4/14 18:00		0	0	0	1	HOME	10.0542	11	242	11	11	242	1	2160/4/4	-0.695833	-95059.7	F	1	33	0	0	0	0	0	0	0	0	0	0	0	0	1	1
17441578	29036832	2157/11/3 17:16	2157/11/13 18:00		0	0	0	1	HOME	10.0306	11	241	11	11	241	1	2157/11/4	0.280556	-94176.7	F	1	61	0	0	0	0	0	0	0	0	0	0	0	0	1	1
18519656	22071375	2170/9/13 15:33	2170/9/23 14:55		0	0	0	1	REHAB	9.97361	10	240	10	10	240	0		-98873.6	-98873.6	F	1	61	0	0	0	1	1	0	1	0	0	0	1	0	1	1
12708619	29924397	2188/5/29 18:15	2188/6/17 18:45		0	0	0	0	CHRONIC/LONG TERM ACUTE CARE	19.0208	20	457	20	14	457	0		-105342	-105342	M	0	73	1	1	1	1	0	1	0	0	0	0	0	0	1	1
15556698	26628429	2169/2/18 17:17	2169/2/28 14:49		0	0	0	1	REHAB	9.89722	10	238	10	10	238	0		-98301.7	-98301.7	F	1	42	0	1	1	1	1	0	0	0	0	0	1	1	1	1
13665373	21269378	2121/5/3 0:20	2121/5/12 18:45		0	0	0	1	HOME	9.76736	10	235	10	10	235	0		-80843	-80843	M	0	61	0	0	0	1	0	0	0	0	0	0	0	0	0	0
12755225	28721793	2144/6/15 19:10	2144/7/18 13:50		0	0	0	0	CHRONIC/LONG TERM ACUTE CARE	32.7778	33	787	30	14	720	0		-89287.8	-89287.8	F	1	68	1	0	1	1	0	0	1	0	0	0	0	0	1	1
15743295	27180851	2183/3/18 19:21	2183/3/28 13:35		0	0	0	1	HOME	9.75972	10	235	10	10	235	0		-103443	-103443	M	0	55	0	0	1	1	0	0	0	0	0	0	0	0	1	1
17218703	25747477	2140/1/21 20:46	2140/1/31 14:01		0	0	0	1	HOME	9.71875	10	234	10	10	234	0		-87680.9	-87680.9	F	1	59	0	0	0	1	0	0	0	0	0	0	0	0	1	1
13510788	22339886	2174/1/17 16:53	2174/1/27 9:50		0	0	0	1	HOME	9.70625	10	233	10	10	233	0		-100096	-100096	F	1	48	0	1	0	0	0	1	0	0	0	0	0	0	1	1
12826806	25590850	2120/3/9 1:25	2120/3/18 16:40		0	0	0	1	HOME	9.63542	10	232	10	10	232	0		-80423.1	-80423.1	F	1	56	0	0	0	0	0	0	0	0	0	0	0	0	1	1
12344021	21764648	2188/6/29 20:21	2188/7/9 11:10		0	0	0	1	HOME	9.61736	10	231	10	10	231	0		-105373	-105373	M	0	55	0	0	0	0	0	0	0	0	0	0	0	0	1	1
19604256	24330860	2137/6/1 6:41	2137/6/6 0:14	2137/6/6 20:13	1	1	1	0	DIED	4.73125	5	114	5	5	114	0		-86716.3	5.56389	F	1	81	1	1	1	0	1	0	1	0	0	0	1	0	1	1
17669282	22255704	2173/10/30 22:47	2173/11/9 13:35		0	0	0	1	HOME	9.61667	10	231	10	10	231	0		-100017	-100017	M	0	46	0	0	0	0	0	0	0	0	0	0	0	0	1	1
12944046	20410940	2146/12/4 14:50	2147/1/6 15:30		0	0	0	0	CHRONIC/LONG TERM ACUTE CARE	33.0278	34	793	30	14	720	0		-90189.6	-90189.6	F	1	75	1	0	1	1	1	0	0	0	0	0	1	0	1	1
16813332	25266866	2144/10/4 1:49	2144/10/13 16:14		0	0	0	1	HOME	9.60069	10	231	10	10	231	0		-89398.1	-89398.1	M	0	41	0	0	1	0	0	0	0	0	0	0	0	0	1	1
14768816	25800303	2149/8/23 22:55	2149/9/2 12:50		0	0	0	1	HOME	9.57986	10	230	10	10	230	0		-91183	-91183	F	1	51	0	0	0	0	0	1	0	0	0	0	0	0	1	1
12976207	24962401	2116/9/17 19:37	2116/10/11 13:30		0	0	0	0	CHRONIC/LONG TERM ACUTE CARE	23.7451	24	570	24	14	570	0		-79154.8	-79154.8	M	0	72	1	0	1	1	0	1	1	0	0	0	0	0	1	1
13013759	26057151	2155/9/1 17:14	2155/9/11 18:30		0	0	0	0	SKILLED NURSING FACILITY	10.0528	11	242	11	11	242	0		-93382.7	-93382.7	F	1	62	0	0	1	1	0	0	0	0	0	0	0	0	1	1
16961639	23399651	2134/8/7 3:17	2134/8/16 17:00		0	0	0	1	HOME	9.57153	10	230	10	10	230	0		-85687.1	-85687.1	F	1	67	1	0	0	1	0	0	0	0	0	0	0	0	0	0
10020187	24104168	2169/1/15 4:04	2169/1/24 17:20		0	0	0	1	HOME HEALTH CARE	9.55278	10	230	10	10	230	0		-98267.2	-98267.2	F	1	63	0	0	0	1	0	0	0	0	0	0	0	0	1	1
12130972	23507561	2187/9/29 4:06	2187/10/8 17:20		0	0	0	1	HOME	9.55139	10	230	10	10	230	0		-105098	-105098	F	1	64	0	0	0	0	0	0	0	0	0	0	0	0	1	1
12582887	28771375	2128/9/24 1:34	2128/10/3 14:25		0	0	0	1	REHAB	9.53542	10	229	10	10	229	0		-83544.1	-83544.1	M	0	65	1	0	0	0	0	0	0	0	0	0	0	0	1	1
19095237	29756635	2183/8/9 2:18	2183/8/18 15:00		0	0	0	1	HOME	9.52917	10	229	10	10	229	1	2183/8/9	-0.0958333	-103586	F	1	47	0	0	0	1	0	0	0	0	0	0	0	0	1	1
13179785	21585652	2178/12/16 22:58	2178/12/18 15:07		0	0	0	0		1.67292	2	41	2	2	41	0		-101890	-101890	F	1	70	1	0	0	0	0	0	0	0	0	0	0	0	0	0
18583773	23963429	2174/10/10 0:26	2174/10/19 13:00		0	0	0	1	HOME	9.52361	10	229	10	10	229	1	2174/10/10	-0.0180556	-100361	F	1	49	0	0	0	1	0	0	0	1	0	0	0	1	1	1
17484283	29665211	2144/12/21 1:09	2144/12/30 13:25		0	0	0	1	HOME	9.51111	10	229	10	10	229	0		-89476	-89476	M	0	67	1	0	0	1	0	0	0	0	1	0	0	0	1	1
12044563	29729788	2116/9/5 9:54	2116/9/14 19:20		0	0	0	1	HOME	9.39306	10	226	10	10	226	0		-79142.4	-79142.4	M	0	47	0	0	0	1	1	0	0	0	0	0	1	0	1	1
11655271	25705255	2156/9/8 4:55	2156/9/17 12:35		0	0	0	1	HOME	9.31944	10	224	10	10	224	0		-93755.2	-93755.2	M	0	57	0	0	0	0	0	0	0	0	0	0	0	0	1	1
13217099	25886489	2133/4/25 7:51	2133/5/20 13:55		0	0	0	0	CHRONIC/LONG TERM ACUTE CARE	25.2528	26	607	26	14	607	0		-85218.3	-85218.3	F	1	62	0	0	1	1	0	0	1	0	1	0	0	0	1	1
13217384	21578548	2124/12/3 9:36	2124/12/23 15:43		0	0	0	0	SKILLED NURSING FACILITY	20.2549	21	487	21	14	487	0		-82153.4	-82153.4	F	1	67	1	0	0	0	0	0	1	0	0	0	0	1	1	1
14897059	29859063	2138/12/1 9:53	2138/12/10 16:27		0	0	0	1	HOME HEALTH CARE	9.27361	10	223	10	10	223	0		-87264.4	-87264.4	M	0	71	1	0	0	1	0	0	0	0	1	0	0	0	1	1
19209496	24603487	2133/12/28 6:27	2134/1/6 12:15		0	0	0	1	HOME	9.24167	10	222	10	10	222	1	2133/12/28	-0.26875	-85465.3	F	1	46	0	0	0	0	0	0	0	0	1	0	0	0	1	1
10849022	25497714	2141/2/18 16:12	2141/2/27 19:10		0	0	0	1	HOME	9.12361	10	219	10	10	219	1	2141/2/18	-0.675	-88074.7	F	1	44	0	0	0	0	0	0	0	0	0	0	0	0	1	1
14500136	23191164	2115/4/1 15:09	2115/4/10 17:25		0	0	0	1	HOME	9.09444	10	219	10	10	219	1	2115/4/1	-0.63125	-78619.6	F	1	59	0	0	0	1	0	0	0	0	0	0	0	0	1	1
13379062	25183827	2170/4/13 23:43	2170/4/18 15:20	2170/4/18 15:20	1	1	1	0	DIED	4.65069	5	112	5	5	112	0		-98721	4.65069	M	0	91	1	1	0	1	0	0	1	0	0	0	0	0	1	1
14651397	21207224	2135/5/9 19:00	2135/5/14 9:55	2135/5/14 9:55	1	1	1	0	DIED	4.62153	5	111	5	5	111	0		-85962.8	4.62153	M	0	91	1	0	0	1	0	0	0	0	0	0	0	0	1	1
15503543	24587519	2130/4/22 15:17	2130/5/1 17:00		0	0	0	1	HOME	9.07153	10	218	10	10	218	0		-84119.6	-84119.6	M	0	33	0	0	0	1	0	0	1	0	0	1	0	0	1	1
12248007	23793047	2136/9/27 14:22	2136/10/6 15:30		0	0	0	1	HOME	9.04722	10	218	10	10	218	0		-86469.6	-86469.6	F	1	60	0	0	1	1	0	0	0	0	0	0	0	0	1	1
16540367	23646284	2157/4/10 11:28	2157/4/19 11:30		0	0	0	1	REHAB	9.00139	10	217	10	10	217	0		-93969.5	-93969.5	F	1	76	1	0	0	1	1	0	1	0	0	0	1	0	1	1
11192090	28709764	2117/4/2 17:19	2117/4/11 16:55		0	0	0	1	HOME	8.98333	9	216	9	9	216	1	2117/4/3	0.278472	-79351.7	M	0	58	0	0	0	1	0	0	0	0	1	0	0	0	1	1
19481865	21740278	2143/2/26 13:20	2143/3/7 12:32		0	0	0	1	HOME	8.96667	9	216	9	9	216	1	2143/2/26	-0.555556	-88812.6	F	1	56	0	0	0	0	0	0	0	0	0	0	0	0	0	0
16357339	25432002	2179/4/14 18:35	2179/4/23 16:50		0	0	0	1	REHAB	8.92708	9	215	9	9	215	1	2179/4/16	1.22569	-102009	M	0	70	1	1	0	0	0	0	0	0	0	0	0	0	1	1
13436119	28185779	2198/5/26 16:14	2198/6/4 14:20		0	0	0	1	HOME	8.92083	9	215	9	9	215	0		-108991	-108991	M	0	44	0	0	0	0	0	0	0	0	0	0	0	0	1	1
13581277	25160750	2156/1/12 1:05	2156/2/4 16:10		0	0	0	0	CHRONIC/LONG TERM ACUTE CARE	23.6285	24	568	24	14	568	0		-93515	-93515	F	1	58	0	0	1	1	0	1	0	0	0	0	0	1	1	1
18838637	23353349	2184/12/7 20:46	2184/12/16 17:30		0	0	0	1	HOME	8.86389	9	213	9	9	213	0		-104073	-104073	M	0	52	0	0	0	1	0	0	0	0	1	0	0	0	1	1
11437023	22344130	2180/3/24 20:43	2180/4/2 17:10		0	0	0	1	HOME	8.85208	9	213	9	9	213	1	2180/3/24	-0.863194	-102354	M	0	51	0	0	0	0	0	0	0	0	1	0	0	0	1	1
13600765	23903048	2127/3/18 20:08	2127/3/27 16:15		0	0	0	1	REHAB	8.83819	9	213	9	9	213	0		-82988.8	-82988.8	F	1	67	1	0	0	0	1	0	0	0	1	0	1	0	0	0
13653653	24041781	2163/8/7 3:20	2163/8/8 18:15		0	0	0	0		1.62153	2	39	2	2	39	0		-96279.1	-96279.1	F	1	79	1	0	0	0	0	0	0	0	0	0	0	0	0	0
13662510	21958955	2142/7/2 18:16	2142/7/27 18:00		0	0	0	0	CHRONIC/LONG TERM ACUTE CARE	24.9889	25	600	25	14	600	0		-88573.8	-88573.8	F	1	66	1	1	0	0	0	1	1	0	0	0	0	0	1	1
15899397	26807534	2181/8/5 18:43	2181/8/14 14:45		0	0	0	1	HOME	8.83472	9	213	9	9	213	1	2181/8/6	0.220139	-102853	F	1	69	1	0	0	1	0	0	0	0	0	0	0	0	1	1
11334180	25823562	2138/11/2 21:29	2138/11/11 17:15		0	0	0	1	HOME	8.82361	9	212	9	9	212	0		-87235.9	-87235.9	F	1	56	0	0	0	1	0	0	0	0	0	0	0	0	1	1
19057497	25872190	2119/12/17 18:52	2119/12/26 14:28		0	0	0	1	HOME	8.81667	9	212	9	9	212	0		-80340.8	-80340.8	M	0	44	0	0	0	0	0	1	0	0	1	0	0	0	1	1
10269234	24100542	2151/6/3 13:12	2151/6/7 23:30	2151/6/7 23:30	1	1	1	0	DIED	4.42917	5	107	5	5	107	0		-91831.6	4.42917	F	1	72	1	1	0	0	1	0	1	0	0	0	1	0	1	1
13817882	26548848	2163/3/12 15:26	2163/4/4 15:25		0	0	0	0	SKILLED NURSING FACILITY	22.9993	23	552	23	14	552	0		-96131.6	-96131.6	M	0	77	1	0	1	1	0	0	0	0	0	0	0	1	1	1
12972983	26591054	2173/12/20 19:06	2173/12/29 14:25		0	0	0	1	HOME HEALTH CARE	8.80486	9	212	9	9	212	0		-100068	-100068	F	1	81	1	0	0	1	0	0	0	0	0	0	0	0	1	1
17062258	25700417	2184/2/16 18:17	2184/2/25 13:15		0	0	0	1	HOME HEALTH CARE	8.79028	9	211	9	9	211	0		-103778	-103778	F	1	62	0	0	0	1	0	0	0	0	0	0	0	0	1	1
16953991	27489114	2142/4/24 20:26	2142/5/3 14:50		0	0	0	1	HOME	8.76667	9	211	9	9	211	1	2142/4/24	-0.851389	-88504.9	F	1	62	0	0	0	0	0	0	0	0	0	0	0	0	1	1
19949313	25652319	2178/2/28 20:58	2178/3/9 15:15		0	0	0	1	HOME	8.76181	9	211	9	9	211	0		-101599	-101599	F	1	49	0	0	0	0	0	0	0	0	0	0	0	0	1	1
13600122	28148854	2187/5/7 0:09	2187/5/15 17:30		0	0	0	1	HOME	8.72292	9	210	9	9	210	0		-104953	-104953	M	0	52	0	0	0	0	0	0	0	0	0	0	0	0	0	0
18280019	28719273	2137/10/9 20:16	2137/10/18 12:40		0	0	0	1	REHAB	8.68333	9	209	9	9	209	1	2137/10/10	0.155556	-86846.8	M	0	77	1	0	1	1	0	0	0	0	1	0	0	0	1	1
13852483	21297933	2151/2/2 21:15	2151/2/11 13:30		0	0	0	1	HOME	8.67708	9	209	9	9	209	1	2151/2/3	0.114583	-91710.9	M	0	56	0	0	0	1	1	0	0	0	1	0	1	0	1	1
18713323	22319776	2142/4/16 22:18	2142/4/25 14:20		0	0	0	1	HOME	8.66806	9	209	9	9	209	0		-88496.9	-88496.9	M	0	67	1	0	0	0	0	0	0	0	0	0	0	0	1	1
11628537	20087917	2156/5/27 22:54	2156/6/5 14:45		0	0	0	1	HOME	8.66042	9	208	9	9	208	1	2156/5/28	0.0458333	-93652	M	0	45	0	0	1	0	0	0	0	0	0	0	0	0	1	1
14047315	25184157	2161/4/6 22:37	2161/5/19 15:00		0	0	0	0	HOSPICE	42.6826	43	1025	30	14	720	0		-95426.9	-95426.9	F	1	53	0	1	1	0	0	0	1	0	0	0	0	0	1	1
18091479	25526350	2190/7/25 21:35	2190/8/3 12:50		0	0	0	1	HOME	8.63542	9	208	9	9	208	0		-106129	-106129	F	1	54	0	0	0	1	0	0	0	0	0	0	0	0	1	1
19755782	25230696	2174/5/1 20:54	2174/5/10 12:00		0	0	0	1	HOME	8.62917	9	208	9	9	208	0		-100200	-100200	M	0	64	0	0	0	1	0	0	0	0	0	0	0	0	1	1
14083070	23105553	2130/9/19 1:56	2130/9/23 17:00		0	0	0	0		4.62778	5	112	5	5	112	0		-84269.1	-84269.1	F	1	86	1	0	0	0	0	0	0	0	0	0	0	0	1	1
13363385	20711424	2156/2/18 20:00	2156/2/27 10:10		0	0	0	1	HOME	8.59028	9	207	9	9	207	0		-93552.8	-93552.8	M	0	53	0	0	0	0	0	0	0	0	0	0	0	0	1	1
14231889	27841923	2144/11/20 23:48	2144/12/12 13:50		0	0	0	0	SKILLED NURSING FACILITY	21.5847	22	519	22	14	519	0		-89446	-89446	M	0	77	1	0	0	0	0	0	1	0	0	0	0	1	1	1
13180138	20134885	2165/3/23 22:32	2165/4/1 12:40		0	0	0	1	HOME	8.58889	9	207	9	9	207	0		-96873.9	-96873.9	M	0	48	0	0	0	1	0	0	0	0	0	0	0	0	1	1
12945367	26553474	2166/7/16 3:15	2166/7/24 17:20		0	0	0	1	HOME	8.58681	9	207	9	9	207	0		-97353.1	-97353.1	F	1	55	0	0	0	0	0	0	0	0	0	0	0	0	1	1
12915656	27008530	2177/3/20 1:31	2177/3/28 15:00		0	0	0	1	HOME	8.56181	9	206	9	9	206	1	2177/3/20	-0.0631944	-101253	F	1	33	0	0	0	0	0	0	0	0	0	0	0	0	1	1
18791883	23894507	2166/9/8 6:27	2166/9/16 19:10		0	0	0	1	REHAB	8.52986	9	205	9	9	205	0		-97407.3	-97407.3	F	1	67	1	0	0	1	0	0	0	0	0	0	0	1	1	1
15756546	27818528	2124/3/29 1:17	2124/4/6 13:40		0	0	0	1	HOME	8.51597	9	205	9	9	205	1	2124/3/29	-0.0534722	-81904.1	M	0	19	0	0	0	0	0	0	0	0	0	0	0	0	1	1
10272169	22307325	2169/3/11 23:52	2169/3/16 4:30	2169/3/16 4:30	1	1	1	0	DIED	4.19306	5	101	5	5	101	0		-98323	4.19306	F	1	45	0	1	0	0	0	0	0	0	0	0	0	0	1	1
18969280	27755278	2164/8/18 16:04	2164/8/22 18:03	2164/8/22 18:03	1	1	1	0	DIED	4.08264	5	98	5	5	98	0		-96656.7	4.08264	F	1	91	1	0	0	1	0	0	0	0	0	0	0	0	1	1
13105583	21899375	2178/10/1 3:54	2178/10/9 12:15		0	0	0	1	HOME	8.34792	9	201	9	9	201	1	2178/10/1	-0.1625	-101813	F	1	50	0	0	0	1	0	0	0	0	0	0	0	0	1	1
10912179	24257336	2154/5/11 6:24	2154/5/19 14:25		0	0	0	1	HOME HEALTH CARE	8.33403	9	201	9	9	201	0		-92904.3	-92904.3	F	1	51	0	0	0	1	0	0	0	0	1	0	0	0	1	1
18406104	28390777	2158/1/19 12:26	2158/1/27 19:00		0	0	0	1	HOME	8.27361	9	199	9	9	199	1	2158/1/19	-0.518056	-94253.5	F	1	58	0	0	0	0	0	0	0	0	1	0	0	0	1	1
14331374	20042228	2141/11/7 13:38	2141/11/15 19:00		0	0	0	1	HOME	8.22361	9	198	9	9	198	0		-88336.6	-88336.6	F	1	35	0	0	0	0	0	0	0	0	0	0	0	0	1	1
14187965	24460719	2167/1/8 13:10	2167/1/16 17:44		0	0	0	1	HOME	8.19028	9	197	9	9	197	1	2167/1/8	-0.548611	-97529.5	F	1	58	0	0	0	1	0	0	0	0	0	0	0	0	1	1
14772533	29770704	2180/1/5 4:01	2180/1/9 5:00	2180/1/9 5:00	1	1	1	0	DIED	4.04097	5	97	5	5	97	0		-102274	4.04097	F	1	30	0	1	0	0	0	0	1	0	0	0	0	0	1	1
11390955	25888167	2162/10/4 14:36	2162/10/12 19:00		0	0	0	1	HOME	8.18333	9	197	9	9	197	0		-95972.6	-95972.6	M	0	49	0	0	0	1	0	0	0	0	0	0	0	0	1	1
19209496	21201652	2134/2/16 8:12	2134/2/24 12:10		0	0	0	1	HOME	8.16528	9	196	9	9	196	1	2134/2/16	-0.341667	-85515.3	F	1	46	0	0	0	1	0	0	0	0	1	0	0	0	1	1
12608366	28893381	2170/9/25 0:13	2170/9/29 0:00	2170/9/29 23:00	1	1	1	0	DIED	3.99097	4	96	4	4	96	0		-98885	4.94931	M	0	73	1	0	1	1	0	0	0	0	0	0	0	0	1	1
16643791	22677686	2153/5/29 12:23	2153/6/6 16:00		0	0	0	1	HOME	8.15069	9	196	9	9	196	0		-92557.5	-92557.5	F	1	69	1	0	0	0	0	0	0	0	0	0	0	0	1	1
12396390	21944638	2188/8/20 17:08	2188/8/24 13:35	2188/8/24 13:35	1	1	1	0	DIED	3.85208	4	93	4	4	93	1	2188/8/20	-0.713889	3.85208	F	1	53	0	1	1	1	0	0	1	0	0	0	0	0	1	1
13855202	23882372	2152/4/1 13:42	2152/4/9 16:20		0	0	0	1	HOME	8.10972	9	195	9	9	195	1	2152/4/1	-0.570833	-92134.6	F	1	70	1	0	0	0	0	0	0	0	1	0	0	0	1	1
11802277	28467606	2164/5/6 14:36	2164/5/14 14:30		0	0	0	1	REHAB	7.99583	8	192	8	8	192	0		-96552.6	-96552.6	M	0	78	1	1	0	0	0	0	0	0	0	0	0	0	1	1
18328373	28278733	2116/8/7 15:36	2116/8/15 15:15		0	0	0	1	HOME	7.98542	8	192	8	8	192	0		-79113.6	-79113.6	M	0	57	0	0	0	0	0	0	0	0	0	0	0	0	0	0
16725342	29771163	2118/8/28 21:21	2118/9/5 20:45		0	0	0	1	HOME	7.975	8	192	8	8	192	0		-79864.9	-79864.9	M	0	35	0	0	0	1	0	0	0	0	1	0	0	0	1	1
14751078	24070101	2183/12/21 14:18	2184/1/18 14:30		0	0	0	0	CHRONIC/LONG TERM ACUTE CARE	28.0083	29	673	29	14	673	0		-103721	-103721	M	0	55	0	0	1	0	0	1	1	0	0	0	0	0	1	1
19989126	26509711	2146/7/7 16:28	2146/7/15 14:30		0	0	0	1	REHAB	7.91806	8	191	8	8	191	0		-90039.7	-90039.7	F	1	45	0	1	0	0	0	0	0	0	0	0	0	0	1	1
11086980	21611540	2149/12/14 2:47	2149/12/17 20:32	2149/12/17 20:32	1	1	1	0	DIED	3.73958	4	90	4	4	90	0		-91295.1	3.73958	M	0	78	1	0	1	0	0	0	1	0	0	0	0	0	1	1
13372847	29366806	2128/1/18 12:22	2128/1/22 0:00	2128/1/22 22:58	1	1	1	0	DIED	3.48472	4	84	4	4	84	0		-83294.5	4.44167	F	1	62	0	1	1	1	0	0	1	0	0	0	0	0	1	1
14805716	23669072	2175/1/24 1:21	2175/2/9 17:45		0	0	0	0	SKILLED NURSING FACILITY	16.6833	17	401	17	14	401	0		-100467	-100467	F	1	77	1	1	0	1	1	0	1	0	0	0	1	0	1	1
14827055	20763931	2165/10/1 22:02	2165/10/26 14:50		0	0	0	0	SKILLED NURSING FACILITY	24.7	25	593	25	14	593	0		-97065.9	-97065.9	F	1	77	1	1	0	1	0	0	1	0	0	0	0	0	1	1
14839449	22559510	2163/12/14 7:00	2164/1/10 16:20		0	0	0	0	SKILLED NURSING FACILITY	27.3889	28	658	28	14	658	0		-96408.3	-96408.3	M	0	64	0	1	1	0	0	0	0	0	0	0	0	0	1	1
14857779	27059349	2171/2/1 17:09	2171/2/3 20:00		0	0	0	0	ACUTE HOSPITAL	2.11875	3	51	3	3	51	0		-99014.7	-99014.7	M	0	25	0	0	0	0	0	0	0	0	0	0	0	0	0	0
12778098	29135095	2181/5/17 16:11	2181/5/25 14:00		0	0	0	1	REHAB	7.90903	8	190	8	8	190	0		-102773	-102773	M	0	83	1	1	0	1	0	0	1	0	0	0	0	0	1	1
14877088	28330736	2136/2/29 0:37	2136/3/5 21:45		0	0	0	0	PSYCH FACILITY	5.88056	6	142	6	6	142	0		-86258	-86258	M	0	48	0	0	0	0	0	0	1	1	0	0	0	0	1	1
13676339	24120484	2112/11/13 17:24	2112/11/21 14:39		0	0	0	1	HOME	7.88542	8	190	8	8	190	0		-77750.7	-77750.7	F	1	70	1	0	0	0	0	0	0	0	0	0	0	0	1	1
17713830	22559295	2167/9/17 18:01	2167/9/25 15:00		0	0	0	1	HOME	7.87431	8	189	8	8	189	0		-97781.8	-97781.8	M	0	58	0	0	0	0	0	0	0	0	0	0	0	0	1	1
14281429	26347611	2181/9/27 21:54	2181/10/5 18:45		0	0	0	1	HOME HEALTH CARE	7.86875	8	189	8	8	189	0		-102906	-102906	F	1	91	1	0	0	1	0	0	0	0	0	0	0	0	1	1
13162544	29104539	2172/11/6 16:51	2172/11/14 13:20		0	0	0	1	HOME	7.85347	8	189	8	8	189	0		-99658.7	-99658.7	M	0	66	1	0	0	1	0	0	0	1	1	0	0	1	1	1
18006117	27314615	2185/8/25 20:50	2185/9/2 16:49		0	0	0	1	REHAB	7.83264	8	188	8	8	188	0		-104334	-104334	M	0	43	0	0	0	0	0	0	0	0	0	0	0	0	1	1
18620047	24010956	2176/11/21 23:01	2176/11/29 19:00		0	0	0	1	HOME	7.83264	8	188	8	8	188	0		-101135	-101135	F	1	55	0	0	0	0	0	0	0	0	1	0	0	0	1	1
19653187	24439430	2119/12/19 21:24	2119/12/27 16:40		0	0	0	1	HOME	7.80278	8	188	8	8	188	1	2119/12/19	-0.891667	-80342.9	F	1	41	0	0	0	0	0	0	0	0	0	0	0	0	1	1
15011665	24072156	2174/8/16 8:06	2174/8/20 12:30		0	0	0	0	ACUTE HOSPITAL	4.18333	5	101	5	5	101	0		-100306	-100306	M	0	84	1	1	0	0	0	0	1	0	0	0	0	0	1	1
15016577	21141565	2116/1/31 3:09	2116/2/13 15:25		0	0	0	0	OTHER FACILITY	13.5111	14	325	14	14	325	0		-78924.1	-78924.1	M	0	46	0	0	0	0	0	0	0	0	1	0	0	0	1	1
12237207	26287219	2153/1/18 21:23	2153/1/26 16:10		0	0	0	1	HOME	7.78264	8	187	8	8	187	1	2153/1/19	0.109028	-92426.9	F	1	42	0	0	0	1	0	0	0	0	1	0	0	0	1	1
14726972	28093399	2129/3/31 19:27	2129/4/8 12:45		0	0	0	1	HOME	7.72083	8	186	8	8	186	0		-83732.8	-83732.8	M	0	56	0	0	0	1	0	0	0	0	0	0	0	0	1	1
10202529	22482068	2159/5/5 16:10	2159/5/9 0:01	2159/5/9 0:01	1	1	1	0	DIED	3.32708	4	80	4	4	80	0		-94724.7	3.32708	M	0	81	1	1	0	1	0	0	0	0	0	0	0	0	1	1
13379334	29108627	2173/2/21 21:06	2173/3/1 14:15		0	0	0	1	HOME	7.71458	8	186	8	8	186	0		-99765.9	-99765.9	M	0	59	0	0	0	1	1	0	0	0	0	0	1	0	1	1
18286086	21317539	2167/6/1 21:16	2167/6/9 14:15		0	0	0	1	HOME	7.70764	8	185	8	8	185	1	2167/6/2	0.113889	-97673.9	M	0	50	0	0	0	1	0	0	0	0	0	0	0	0	0	1
12335843	21461671	2166/6/29 23:17	2166/7/7 16:04		0	0	0	1	HOME	7.69931	8	185	8	8	185	0		-97337	-97337	F	1	65	1	0	0	1	1	0	0	0	1	0	1	0	1	1
16217436	25674806	2160/8/12 20:06	2160/8/20 12:33		0	0	0	1	HOME	7.68542	8	185	8	8	185	0		-95189.8	-95189.8	F	1	59	0	1	1	0	0	0	0	0	1	0	0	0	1	1
19072803	26099566	2169/9/14 20:09	2169/9/22 12:20		0	0	0	1	HOME	7.67431	8	185	8	8	185	0		-98509.8	-98509.8	F	1	50	0	0	0	0	0	0	0	0	1	0	0	0	1	1
15981763	20454348	2135/9/18 21:58	2135/9/26 14:00		0	0	0	1	HOME	7.66806	8	185	8	8	185	0		-86094.9	-86094.9	M	0	51	0	0	0	0	0	0	0	0	0	0	0	0	1	1
15316389	25413427	2172/6/21 21:44	2172/7/30 16:45		0	0	0	0	CHRONIC/LONG TERM ACUTE CARE	38.7924	39	932	30	14	720	0		-99520.9	-99520.9	M	0	84	1	0	1	0	1	0	1	0	0	0	1	1	1	1
10871745	27907676	2129/12/19 17:05	2129/12/23 0:00	2129/12/23 0:00	1	1	1	0	DIED	3.28819	4	79	4	4	79	0		-83995.7	3.28819	M	0	62	0	0	0	0	0	0	1	0	0	0	0	0	1	1
15327132	23044980	2175/11/29 19:21	2175/12/10 13:29		0	0	0	0	SKILLED NURSING FACILITY	10.7556	11	259	11	11	259	0		-100777	-100777	M	0	48	0	0	0	0	0	1	0	0	1	0	0	0	1	1
18521820	27142103	2147/10/14 13:07	2147/10/17 15:30	2147/10/17 15:30	1	1	1	0	DIED	3.09931	4	75	4	4	75	0		-90503.5	3.09931	M	0	91	1	0	0	0	0	0	0	0	0	0	0	0	1	1
14366826	23341488	2181/7/27 19:41	2181/8/4 11:32		0	0	0	1	HOME	7.66042	8	184	8	8	184	1	2181/7/27	-0.820139	-102844	M	0	26	0	0	0	0	0	0	0	0	0	0	0	0	0	0
13099065	26090602	2158/11/21 21:30	2158/11/29 13:00		0	0	0	1	HOME	7.64583	8	184	8	8	184	0		-94559.9	-94559.9	F	1	50	0	0	0	0	0	0	0	0	0	0	0	0	1	1
13716570	23626983	2123/7/8 1:20	2123/7/15 16:40		0	0	0	1	HOME	7.63889	8	184	8	8	184	1	2123/7/8	-0.0555556	-81639.1	F	1	53	0	0	0	0	0	0	0	0	0	0	0	0	1	1
12472938	26578861	2154/4/10 21:53	2154/4/18 13:10		0	0	0	1	HOME	7.63681	8	184	8	8	184	1	2154/4/13	2.08819	-92873.9	M	0	48	0	1	0	1	0	0	0	0	0	0	0	0	1	1
16595872	25587490	2144/6/30 2:01	2144/7/7 16:38		0	0	0	1	HOME	7.60903	8	183	8	8	183	0		-89302.1	-89302.1	F	1	66	1	0	0	0	0	0	1	0	0	0	0	0	0	0
13822157	26272803	2117/12/11 2:03	2117/12/18 16:35		0	0	0	1	HOME	7.60556	8	183	8	8	183	0		-79604.1	-79604.1	M	0	51	0	0	0	0	0	0	0	0	0	0	0	0	1	1
18731900	20497882	2139/9/24 19:36	2139/9/27 16:25	2139/9/27 16:25	1	1	1	0	DIED	2.86736	3	69	3	3	69	1	2139/9/25	0.183333	2.86736	F	1	57	0	0	0	1	0	0	0	0	0	0	0	0	1	1
15889948	23488519	2176/7/23 23:52	2176/7/31 13:50		0	0	0	1	HOME HEALTH CARE	7.58194	8	182	8	8	182	0		-101014	-101014	M	0	71	1	0	0	1	0	0	0	0	0	0	0	0	1	1
17475607	25916704	2176/10/28 23:22	2176/11/5 13:20		0	0	0	1	HOME	7.58194	8	182	8	8	182	0		-101111	-101111	M	0	64	0	0	0	0	0	0	0	0	0	0	0	0	0	0
15553257	28136399	2181/6/24 21:25	2181/6/27 17:30		0	0	0	0	SKILLED NURSING FACILITY	2.83681	3	69	3	3	69	0		-102811	-102811	M	0	91	1	0	0	1	0	0	0	0	1	0	0	0	0	0
14926698	22227643	2163/3/31 3:29	2163/4/7 15:35		0	0	0	1	REHAB	7.50417	8	181	8	8	181	0		-96150.1	-96150.1	M	0	72	1	0	0	1	0	0	0	0	1	0	0	0	1	1
15571899	20468017	2145/10/3 20:44	2145/10/17 15:15		0	0	0	0	SKILLED NURSING FACILITY	13.7715	14	331	14	14	331	0		-89762.9	-89762.9	M	0	75	1	0	0	1	1	0	0	0	0	0	1	0	0	0
17316473	29472242	2186/2/13 12:54	2186/2/16 8:00	2186/2/16	1	1	1	0	DIED	2.79583	3	68	3	3	68	0		-104506	2.4625	M	0	44	0	1	0	1	0	0	1	0	0	0	0	0	1	1
15626265	27827676	2141/2/27 13:15	2141/2/28 15:00		0	0	0	0		1.07292	2	26	2	2	26	0		-88083.6	-88083.6	F	1	83	1	0	0	1	0	0	0	0	0	0	0	0	0	0
15635029	20348076	2180/7/13 19:36	2180/8/8 15:05		0	0	0	0	SKILLED NURSING FACILITY	25.8118	26	620	26	14	620	0		-102465	-102465	F	1	64	0	0	1	0	0	1	0	0	0	0	0	0	1	1
15682917	26637866	2142/12/21 2:24	2143/1/4 13:34		0	0	0	0	SKILLED NURSING FACILITY	14.4653	15	348	15	14	348	0		-88745.1	-88745.1	M	0	76	1	0	0	1	0	0	0	0	1	0	0	0	1	1
16571368	29576726	2173/5/12 18:13	2173/5/20 5:45		0	0	0	1	HOME	7.48056	8	180	8	8	180	0		-99845.8	-99845.8	M	0	55	0	0	0	1	0	0	0	0	0	0	0	0	1	1
14235364	26764911	2178/3/22 5:05	2178/3/29 15:47		0	0	0	1	HOME	7.44583	8	179	8	8	179	0		-101620	-101620	M	0	42	0	0	0	1	0	0	0	0	0	0	0	0	1	1
18808777	26640181	2113/2/2 2:15	2113/2/9 11:30		0	0	0	1	HOME	7.38542	8	178	8	8	178	0		-77831.1	-77831.1	F	1	56	0	0	0	1	0	0	0	0	0	0	0	0	1	1
10326761	27556703	2121/7/6 2:14	2121/7/13 11:15		0	0	0	1	HOME	7.37569	8	178	8	8	178	0		-80907.1	-80907.1	F	1	66	1	0	0	0	0	0	0	0	0	0	0	0	1	1
14875490	29915347	2117/10/31 5:42	2117/11/7 14:30		0	0	0	1	HOME	7.36667	8	177	8	8	177	0		-79563.2	-79563.2	F	1	61	0	0	0	0	0	0	0	0	0	0	0	0	1	1
11818660	21376157	2122/2/25 13:39	2122/3/4 20:00		0	0	0	1	HOME	7.26458	8	175	8	8	175	0		-81141.6	-81141.6	M	0	45	0	0	0	0	0	0	0	0	0	0	0	0	1	1
15798962	23370827	2172/4/6 13:48	2172/4/16 13:30		0	0	0	0	CHRONIC/LONG TERM ACUTE CARE	9.9875	10	240	10	10	240	0		-99444.6	-99444.6	M	0	66	1	0	1	1	0	0	0	0	0	0	0	1	0	0
15843026	27725675	2153/2/23 15:33	2153/3/3 16:05		0	0	0	0	CHRONIC/LONG TERM ACUTE CARE	8.02222	9	193	9	9	193	0		-92462.6	-92462.6	F	1	63	0	0	0	0	0	0	0	0	0	0	0	0	1	1
12103504	29098718	2114/12/17 20:08	2114/12/20 14:45	2114/12/20 14:45	1	1	1	0	DIED	2.77569	3	67	3	3	67	0		-78514.8	2.77569	F	1	79	1	1	0	1	0	0	1	0	0	0	0	0	1	1
14696918	20151574	2174/11/7 8:49	2174/11/14 14:44		0	0	0	1	HOME	7.24653	8	174	8	8	174	0		-100389	-100389	M	0	60	0	0	0	0	0	0	0	0	0	0	0	0	1	1
15316711	23080583	2182/3/20 3:46	2182/3/22 14:30	2182/3/22 14:30	1	1	1	0	DIED	2.44722	3	59	3	3	59	0		-103079	2.44722	M	0	64	0	0	1	1	1	0	0	0	0	0	1	0	1	1
18730192	25882452	2186/12/5 8:34	2186/12/12 14:15		0	0	0	1	HOME	7.23681	8	174	8	8	174	0		-104800	-104800	M	0	65	1	0	0	0	0	0	0	0	0	0	0	0	1	1
10971284	29265473	2189/4/4 14:24	2189/4/11 17:42		0	0	0	1	HOME HEALTH CARE	7.1375	8	172	8	8	172	0		-105652	-105652	F	1	48	0	0	0	0	0	0	0	0	0	0	0	0	1	1
19735757	22487025	2138/4/16 15:34	2138/4/23 18:20		0	0	0	1	HOME HEALTH CARE	7.11528	8	171	8	8	171	0		-87035.6	-87035.6	M	0	68	1	0	0	1	1	0	0	0	0	0	1	0	0	0
17897339	28180143	2140/1/3 14:53	2140/1/10 15:10		0	0	0	1	REHAB	7.01181	8	169	8	8	169	0		-87662.6	-87662.6	F	1	62	0	0	0	0	0	0	0	0	1	0	0	0	0	0
14254928	29231843	2124/3/10 19:14	2124/3/17 18:40		0	0	0	1	HOME HEALTH CARE	6.97639	7	168	7	7	168	0		-81885.8	-81885.8	F	1	52	0	0	0	0	0	0	0	0	0	0	0	0	1	1
18290572	28776469	2163/6/3 23:12	2163/6/6 8:21	2163/6/6 8:21	1	1	1	0	DIED	2.38125	3	58	3	3	58	0		-96215	2.38125	F	1	72	1	0	1	1	0	0	1	0	0	0	0	0	1	1
11363822	23788854	2112/3/9 18:09	2112/3/16 17:00		0	0	0	1	HOME	6.95208	7	167	7	7	167	0		-77501.8	-77501.8	F	1	57	0	0	0	0	0	0	0	0	0	0	0	0	1	1
14599904	22032476	2188/2/19 21:19	2188/2/22 5:00	2188/2/22 5:00	1	1	1	0	DIED	2.32014	3	56	3	3	56	0		-105242	2.32014	M	0	81	1	0	1	0	0	0	0	0	0	0	0	0	1	1
16837333	26548830	2138/4/8 11:39	2138/4/10 19:15	2138/4/10 19:15	1	1	1	0	DIED	2.31667	3	56	3	3	56	0		-87027.5	2.31667	F	1	88	1	0	1	1	0	0	1	0	0	0	0	0	1	1
16677769	24815946	2150/3/1 18:34	2150/3/8 16:30		0	0	0	1	HOME	6.91389	7	166	7	7	166	0		-91372.8	-91372.8	F	1	37	0	0	0	0	0	0	0	0	0	0	0	0	1	1
12861209	27032598	2152/12/26 15:23	2153/1/2 13:00		0	0	0	1	HOME	6.90069	7	166	7	7	166	1	2152/12/27	0.359028	-92403.6	F	1	48	0	0	0	0	0	0	0	0	0	0	0	0	1	1
16172520	25158860	2138/8/22 1:07	2138/9/5 15:00		0	0	0	0	CHRONIC/LONG TERM ACUTE CARE	14.5785	15	350	15	14	350	0		-87163	-87163	F	1	65	1	0	0	1	1	0	1	0	1	0	1	0	1	1
18701548	25236841	2132/12/2 19:25	2132/12/9 16:55		0	0	0	1	HOME	6.89583	7	166	7	7	166	0		-85074.8	-85074.8	M	0	69	1	0	0	1	0	0	0	0	0	0	0	0	1	1
14693755	29490888	2126/12/14 21:03	2126/12/21 17:50		0	0	0	1	HOME	6.86597	7	165	7	7	165	0		-82894.9	-82894.9	F	1	47	0	0	0	0	0	0	0	0	0	0	0	0	1	1
13388074	23498268	2112/4/6 17:31	2112/4/13 13:45		0	0	0	1	HOME	6.84306	7	165	7	7	165	1	2112/4/7	0.270139	-77529.7	M	0	50	0	0	0	1	0	0	0	0	1	0	0	0	0	0
13450012	27025533	2141/3/20 22:56	2141/3/27 17:55		0	0	0	1	HOME	6.79097	7	163	7	7	163	0		-88105	-88105	F	1	51	0	0	0	0	0	0	0	0	0	0	0	0	1	1
16300972	24864310	2125/5/23 21:14	2125/6/23 14:05	2125/6/23 14:05	1	0	0	0	DIED	30.7021	31	737	30	14	720	0		-82324.9	30.7021	F	1	63	0	1	0	0	0	0	1	1	1	0	0	0	1	1
16304286	23490839	2126/5/29 17:59	2126/8/7 11:00		0	0	0	0	CHRONIC/LONG TERM ACUTE CARE	69.709	70	1674	30	14	720	0		-82695.7	-82695.7	M	0	42	0	0	1	1	0	1	1	0	0	0	0	0	1	1
13037580	20388956	2162/8/9 1:29	2162/8/15 20:24		0	0	0	1	HOME	6.78819	7	163	7	7	163	0		-95916.1	-95916.1	M	0	35	0	0	0	1	0	0	0	0	0	0	0	0	1	1
19038462	22793567	2129/6/13 20:14	2129/6/16 3:45	2129/6/16 3:45	1	1	1	0	DIED	2.31319	3	56	3	3	56	0		-83806.8	2.31319	M	0	70	1	1	1	1	0	0	0	0	0	0	0	0	1	1
11161198	22988157	2136/6/17 0:37	2136/6/23 18:45		0	0	0	1	HOME	6.75556	7	163	7	7	163	1	2136/6/18	0.974306	-86367	M	0	49	0	1	0	0	0	0	0	0	1	0	0	0	1	1
14004235	28438913	2160/7/13 17:20	2160/7/20 11:25		0	0	0	1	HOME	6.75347	7	163	7	7	163	0		-95159.7	-95159.7	M	0	54	0	0	0	1	0	1	0	0	0	0	0	0	1	1
17552655	27981677	2114/9/17 18:39	2114/9/24 11:50		0	0	0	1	HOME	6.71597	7	162	7	7	162	1	2114/9/17	-0.777083	-78423.8	M	0	54	0	0	0	0	0	0	0	1	1	0	0	0	1	1
15907529	20353894	2131/1/29 9:54	2131/1/31 16:55	2131/1/31 16:55	1	1	1	0	DIED	2.29236	3	56	3	3	56	0		-84401.4	2.29236	M	0	71	1	0	0	1	0	0	0	0	0	0	0	0	1	1
16940596	21601982	2118/10/1 13:53	2118/10/3 20:39	2118/10/3 20:39	1	1	1	0	DIED	2.28194	3	55	3	3	55	0		-79898.6	2.28194	F	1	47	0	0	1	0	0	0	1	0	0	0	0	0	1	1
14659749	22462048	2134/9/17 22:12	2134/9/24 14:43		0	0	0	1	HOME	6.68819	7	161	7	7	161	0		-85728.9	-85728.9	F	1	46	0	0	0	0	0	0	0	0	0	0	0	0	1	1
17482024	20980030	2146/3/17 23:13	2146/3/24 15:30		0	0	0	1	HOME HEALTH CARE	6.67847	7	161	7	7	161	1	2146/3/18	0.0326389	-89928	F	1	45	0	0	0	1	0	0	0	0	1	0	0	0	1	1
12139776	20585363	2125/5/15 0:33	2125/5/21 14:20		0	0	0	1	HOME	6.57431	7	158	7	7	158	0		-82316	-82316	M	0	44	0	0	0	0	0	0	0	0	0	0	0	0	1	1
15380869	27773800	2154/4/2 1:15	2154/4/8 12:45		0	0	0	1	HOME	6.47917	7	156	7	7	156	0		-92865.1	-92865.1	F	1	61	0	0	0	1	0	0	0	0	0	0	0	1	1	1
14046260	22411202	2147/8/7 7:58	2147/8/13 18:25		0	0	0	1	HOME	6.43542	7	155	7	7	155	0		-90435.3	-90435.3	F	1	51	0	0	0	1	0	0	0	0	0	0	0	0	1	1
16720798	22975300	2129/8/26 17:17	2129/9/1 21:40		0	0	0	1	HOME	6.18264	7	149	7	7	149	0		-83880.7	-83880.7	F	1	54	0	0	0	0	0	0	0	0	0	0	0	0	1	1
10486366	23071473	2166/6/4 14:12	2166/6/10 18:00		0	0	0	1	HOME	6.15833	7	148	7	7	148	0		-97311.6	-97311.6	M	0	53	0	0	0	1	0	0	0	0	1	0	0	0	1	1
16417788	22211014	2164/9/7 15:12	2164/9/13 16:30		0	0	0	1	HOME	6.05417	7	146	7	7	146	0		-96676.6	-96676.6	F	1	38	0	0	0	0	0	0	0	0	0	0	0	0	1	1
15706402	22533042	2186/5/21 20:03	2186/5/27 19:40		0	0	0	1	HOME HEALTH CARE	5.98403	6	144	6	6	144	0		-104603	-104603	F	1	55	0	0	0	0	0	0	0	0	0	0	0	0	0	0
15408504	21042724	2176/6/20 13:46	2176/6/26 12:00		0	0	0	1	HOME	5.92639	6	143	6	6	143	1	2176/6/23	2.42639	-100981	M	0	63	0	0	0	1	0	0	0	0	0	0	0	0	1	1
15971151	24917233	2120/3/11 13:50	2120/3/17 11:35		0	0	0	1	REHAB	5.90625	6	142	6	6	142	0		-80425.6	-80425.6	F	1	88	1	0	0	1	0	0	0	0	0	0	0	0	1	1
17178884	27250421	2150/9/8 20:45	2150/9/14 18:20		0	0	0	1	HOME HEALTH CARE	5.89931	6	142	6	6	142	0		-91563.9	-91563.9	F	1	56	0	0	0	0	0	0	0	0	0	0	0	0	1	1
12177539	24935955	2164/1/9 19:39	2164/1/15 17:05		0	0	0	1	HOME	5.89306	6	142	6	6	142	0		-96434.8	-96434.8	M	0	68	1	0	0	1	0	0	0	0	1	0	0	0	1	1
17690945	21413630	2118/11/24 18:57	2118/11/30 15:30		0	0	0	1	HOME	5.85625	6	141	6	6	141	0		-79952.8	-79952.8	F	1	54	0	0	0	0	0	0	0	0	0	0	0	0	0	0
15696627	25123049	2189/6/18 16:27	2189/6/24 12:35		0	0	0	1	HOME	5.83889	6	141	6	6	141	1	2189/6/19	0.314583	-105727	F	1	51	0	0	1	1	0	0	0	0	1	0	0	0	1	1
10464363	28892030	2157/7/27 17:32	2157/8/2 13:40		0	0	0	1	HOME	5.83889	6	141	6	6	141	0		-94077.7	-94077.7	M	0	55	0	0	0	0	0	0	0	0	0	0	0	0	1	1
14049156	24381671	2179/11/25 21:02	2179/12/1 16:45		0	0	0	1	HOME	5.82153	6	140	6	6	140	0		-102234	-102234	F	1	41	0	0	0	0	0	0	0	0	0	0	0	0	1	1
11372160	21083287	2157/6/16 17:48	2157/6/22 13:15		0	0	0	1	REHAB	5.81042	6	140	6	6	140	1	2157/6/17	0.258333	-94036.7	F	1	69	1	0	0	1	0	0	0	0	0	0	0	1	1	1
18115673	28097951	2142/9/11 11:06	2142/9/13 17:35	2142/9/13 17:35	1	1	1	0	DIED	2.27014	3	55	3	3	55	0		-88644.5	2.27014	F	1	81	1	1	1	1	0	0	0	0	0	0	0	0	1	1
14461492	26022610	2131/7/13 23:09	2131/7/19 16:20		0	0	0	1	HOME	5.71597	6	138	6	6	138	0		-84567	-84567	M	0	60	0	0	0	1	0	0	0	0	0	0	0	0	1	1
12179864	20369499	2167/4/2 19:08	2167/4/5 1:12	2167/4/5 18:40	1	1	1	0	DIED	2.25278	3	55	3	3	55	1	2167/4/3	0.202778	2.98056	F	1	77	1	0	0	0	0	0	0	0	0	0	0	0	1	1
11797478	21261973	2144/6/20 18:36	2144/6/26 11:30		0	0	0	1	HOME	5.70417	6	137	6	6	137	1	2144/6/20	-0.775	-89292.8	F	1	55	0	0	0	0	0	0	0	0	0	0	0	0	1	1
15882198	25362734	2161/3/17 5:57	2161/3/19 10:40	2161/3/19 10:40	1	1	1	0	DIED	2.19653	3	53	3	3	53	0		-95406.2	2.19653	M	0	37	0	0	0	0	0	0	0	1	0	0	0	0	1	1
14779919	29147891	2181/7/10 21:06	2181/7/16 14:00		0	0	0	1	HOME	5.70417	6	137	6	6	137	1	2181/7/14	3.12083	-102827	M	0	51	0	0	0	0	0	0	0	0	0	0	0	0	1	1
11395902	24403097	2141/6/22 21:35	2141/6/28 13:15		0	0	0	1	HOME HEALTH CARE	5.65278	6	136	6	6	136	0		-88198.9	-88198.9	M	0	48	0	0	0	1	1	0	0	0	0	1	0	0	0	0
18835879	21823187	2179/9/6 3:09	2179/9/11 17:00		0	0	0	1	HOME HEALTH CARE	5.57708	6	134	6	6	134	0		-102153	-102153	F	1	82	1	0	0	1	0	0	0	0	1	0	0	0	1	1
16486680	24797860	2128/11/16 22:58	2128/11/19 0:00	2128/11/19 22:56	1	1	1	0	DIED	2.04306	3	50	3	3	50	0		-83598	2.99861	M	0	91	1	0	0	1	0	0	0	0	0	0	0	0	1	1
13199517	23564087	2173/1/18 7:34	2173/1/23 19:50		0	0	0	1	HOME	5.51111	6	133	6	6	133	0		-99731.3	-99731.3	F	1	40	0	0	0	0	0	0	0	0	0	0	0	0	1	1
14035600	22285239	2111/3/5 2:55	2111/3/10 14:10		0	0	0	1	HOME	5.46875	6	132	6	6	132	1	2111/3/5	-0.121528	-77131.1	F	1	41	0	0	0	0	0	0	0	0	0	0	0	0	1	1
12735018	29730664	2165/1/6 10:19	2165/1/11 12:00		0	0	0	1	HOME	5.07014	6	122	6	6	122	0		-96797.4	-96797.4	M	0	63	0	0	0	1	0	0	0	0	0	0	0	0	1	1
19777754	25204422	2167/10/27 12:57	2167/11/1 13:51		0	0	0	1	HOME	5.0375	6	121	6	6	121	0		-97821.5	-97821.5	M	0	47	0	0	0	0	0	0	0	0	0	0	0	0	1	1
15001351	20963921	2188/4/21 15:32	2188/4/26 15:05		0	0	0	1	HOME	4.98125	5	120	5	5	120	0		-105304	-105304	M	0	68	1	0	0	0	0	0	0	0	0	0	0	0	1	1
19968578	23592531	2156/6/21 21:34	2156/6/26 20:14		0	0	0	1	HOME	4.94444	5	119	5	5	119	0		-93676.9	-93676.9	F	1	49	0	0	0	0	0	0	0	0	0	0	0	0	1	1
17752593	20059464	2176/12/7 18:35	2176/12/12 16:50		0	0	0	1	REHAB	4.92708	5	119	5	5	119	1	2176/12/8	0.225694	-101151	M	0	82	1	1	0	1	0	0	0	0	0	0	0	0	1	1
16527226	21501769	2130/7/24 18:07	2130/7/29 12:10		0	0	0	1	HOME	4.75208	5	115	5	5	115	0		-84212.8	-84212.8	M	0	52	0	0	0	0	0	0	0	0	1	0	0	0	1	1
10253355	23628059	2155/6/25 12:31	2155/6/27 13:14	2155/6/27 13:14	1	1	1	0	DIED	2.02986	3	49	3	3	49	1	2155/6/25	-0.521528	2.02986	F	1	69	1	1	0	0	0	0	0	0	1	0	0	0	1	1
16452426	25878557	2154/5/29 18:55	2154/6/3 12:35		0	0	0	1	HOME	4.73611	5	114	5	5	114	0		-92922.8	-92922.8	M	0	60	0	0	0	0	0	0	0	0	0	0	0	0	1	1
11629233	29693013	2128/12/22 22:27	2128/12/27 16:04		0	0	0	1	HOME	4.73403	5	114	5	5	114	0		-83633.9	-83633.9	F	1	46	0	0	0	1	0	0	0	0	0	0	0	0	1	1
17174757	20676389	2146/2/4 16:44	2146/3/3 17:40		0	0	0	0	SKILLED NURSING FACILITY	27.0389	28	649	28	14	649	0		-89886.7	-89886.7	M	0	58	0	1	1	1	0	0	0	0	0	0	0	0	1	1
14418988	25470725	2121/2/21 19:46	2121/2/26 12:25		0	0	0	1	HOME	4.69375	5	113	5	5	113	0		-80772.8	-80772.8	M	0	34	0	0	0	0	0	0	0	0	0	0	0	0	0	0
11313297	25589332	2155/2/23 19:53	2155/2/28 12:30		0	0	0	1	HOME	4.69236	5	113	5	5	113	0		-93192.8	-93192.8	F	1	62	0	0	0	0	0	0	0	0	0	0	0	0	1	1
14369272	29177747	2169/9/28 12:05	2169/9/30 10:50	2169/9/30 10:50	1	1	1	0	DIED	1.94792	2	47	2	2	47	0		-98523.5	1.94792	M	0	53	0	1	0	0	0	0	1	0	0	0	0	0	1	1
17229978	25599226	2149/9/6 13:57	2149/9/10 17:36		0	0	0	0	SKILLED NURSING FACILITY	4.15208	5	100	5	5	100	0		-91196.6	-91196.6	F	1	81	1	1	0	1	0	0	0	0	0	0	0	0	1	1
12939706	22850180	2180/1/19 23:17	2180/1/24 14:45		0	0	0	1	REHAB	4.64444	5	112	5	5	112	0		-102289	-102289	F	1	74	1	0	0	1	0	0	0	0	0	0	0	0	1	1
12841732	28637455	2172/3/25 6:10	2172/3/29 19:01		0	0	0	1	HOME HEALTH CARE	4.53542	5	109	5	5	109	0		-99432.3	-99432.3	F	1	69	1	0	0	0	1	0	1	0	0	0	1	0	1	1
11842417	21226005	2172/2/12 2:33	2172/2/16 12:45		0	0	0	1	HOME	4.425	5	107	5	5	107	0		-99390.1	-99390.1	F	1	66	1	0	0	0	0	0	0	0	0	0	0	0	1	1
18050964	24464847	2154/7/4 4:08	2154/7/8 14:20		0	0	0	1	HOME	4.425	5	107	5	5	107	0		-92958.2	-92958.2	M	0	54	0	0	0	0	0	0	0	0	0	0	0	0	1	1
10144089	24171172	2182/7/28 3:52	2182/7/30 0:00	2182/7/30 0:00	1	1	1	0	DIED	1.83889	2	45	2	2	45	0		-103209	1.83889	F	1	64	0	1	0	1	0	0	0	0	0	0	0	0	1	1
14313245	28839881	2162/9/30 7:15	2162/10/4 17:00		0	0	0	1	REHAB	4.40625	5	106	5	5	106	1	2162/9/30	-0.302083	-95968.3	M	0	50	0	0	0	0	0	0	0	0	1	0	0	0	1	1
16246386	21698913	2146/5/18 7:15	2146/5/22 16:40		0	0	0	1	REHAB	4.39236	5	106	5	5	106	0		-89989.3	-89989.3	M	0	29	0	0	0	0	0	0	0	0	0	0	0	0	1	1
12876250	22633810	2132/12/30 5:30	2133/1/3 14:35		0	0	0	1	REHAB	4.37847	5	106	5	5	106	0		-85102.2	-85102.2	F	1	75	1	0	0	1	0	0	0	0	0	0	0	0	1	1
19904446	22582065	2176/6/18 11:50	2176/6/20 6:30	2176/6/20 6:30	1	1	1	0	DIED	1.77778	2	43	2	2	43	0		-100978	1.77778	F	1	53	0	1	0	1	0	0	0	0	0	0	0	0	1	1
11181716	22155237	2126/1/15 12:31	2126/1/19 19:00		0	0	0	1	REHAB	4.27014	5	103	5	5	103	0		-82561.5	-82561.5	F	1	64	0	0	0	0	0	0	0	0	0	0	0	0	0	0
17404816	24020155	2163/2/7 21:27	2163/2/12 15:55		0	0	0	0	SKILLED NURSING FACILITY	4.76944	5	115	5	5	115	0		-96098.9	-96098.9	M	0	77	1	0	0	1	0	0	0	0	1	0	0	0	0	0
11784881	28999006	2130/1/27 7:15	2130/1/31 13:00		0	0	0	1	HOME	4.23958	5	102	5	5	102	1	2130/1/27	-0.302083	-84034.3	F	1	63	0	0	0	1	0	0	0	0	1	0	0	0	0	0
16883128	25830221	2185/10/23 12:46	2185/10/27 16:15		0	0	0	1	HOME	4.14514	5	100	5	5	100	0		-104393	-104393	F	1	59	0	0	0	0	0	0	0	0	0	0	0	0	1	1
19111424	22592667	2184/1/26 17:33	2184/1/30 20:10		0	0	0	1	HOME	4.10903	5	99	5	5	99	0		-103757	-103757	M	0	57	0	0	0	1	0	0	0	0	0	0	0	0	1	1
13262317	28797991	2177/10/16 14:45	2177/10/20 17:18		0	0	0	1	HOME HEALTH CARE	4.10625	5	99	5	5	99	0		-101464	-101464	F	1	59	0	0	1	1	1	0	0	0	0	0	1	0	1	1
17953944	21652381	2176/5/3 15:04	2176/5/7 17:00		0	0	0	1	HOME HEALTH CARE	4.08056	5	98	5	5	98	0		-100933	-100933	F	1	36	0	0	0	1	0	0	0	0	0	0	0	0	1	1
15745670	28306909	2192/1/5 15:56	2192/1/9 15:00		0	0	0	1	HOME	3.96111	4	96	4	4	96	0		-106658	-106658	M	0	56	0	0	0	0	0	0	0	0	0	0	0	0	1	1
19155318	29628501	2194/6/3 14:59	2194/6/7 14:03		0	0	0	1	REHAB	3.96111	4	96	4	4	96	0		-107538	-107538	F	1	86	1	0	0	1	0	0	0	0	0	0	0	0	0	0
17640354	20483724	2156/2/24 14:50	2156/4/23 19:00		0	0	0	0	SKILLED NURSING FACILITY	59.1736	60	1421	30	14	720	0		-93558.6	-93558.6	M	0	54	0	0	1	1	0	1	1	1	0	0	0	0	1	1
11571584	21277228	2159/10/8 18:09	2159/10/12 16:10		0	0	0	1	REHAB	3.91736	4	95	4	4	95	0		-94880.8	-94880.8	F	1	82	1	0	0	0	0	0	0	0	0	0	0	0	0	0
11118865	25232863	2179/8/21 14:07	2179/8/25 11:45		0	0	0	1	HOME	3.90139	4	94	4	4	94	0		-102138	-102138	F	1	44	0	0	0	0	0	0	0	0	0	0	0	0	1	1
19125067	20880069	2134/5/21 20:36	2134/5/25 17:45		0	0	0	1	HOME	3.88125	4	94	4	4	94	0		-85609.9	-85609.9	F	1	70	1	0	0	0	0	0	0	0	0	0	0	0	1	1
12650897	23202302	2143/9/19 20:39	2143/9/23 17:10		0	0	0	1	HOME	3.85486	4	93	4	4	93	0		-89017.9	-89017.9	F	1	55	0	0	0	1	1	0	0	0	1	0	1	0	1	1
14907902	23318597	2153/11/23 21:26	2153/11/27 17:22		0	0	0	1	HOME	3.83056	4	92	4	4	92	0		-92735.9	-92735.9	F	1	49	0	0	0	0	0	0	0	0	1	0	0	0	1	1
17734890	22654288	2147/5/26 17:29	2147/5/28 17:23		0	0	0	0		1.99583	2	48	2	2	48	0		-90362.7	-90362.7	F	1	59	0	0	0	1	1	0	0	0	1	0	1	0	0	0
12345344	27285638	2144/2/18 0:08	2144/2/21 19:15		0	0	0	1	HOME	3.79653	4	92	4	4	92	0		-89169	-89169	M	0	37	0	0	0	0	0	0	0	0	0	0	0	0	1	1
17741087	29781059	2123/10/10 3:40	2123/11/19 16:25		0	0	0	0	CHRONIC/LONG TERM ACUTE CARE	40.5312	41	973	30	14	720	0		-81733.2	-81733.2	F	1	74	1	0	0	1	0	0	1	0	0	0	0	0	1	1
16326458	25169492	2159/10/9 23:32	2159/10/11 18:05	2159/10/11 18:05	1	1	1	0	DIED	1.77292	2	43	2	2	43	0		-94882	1.77292	F	1	75	1	1	0	1	1	0	0	1	1	0	1	0	1	1
17325631	21432164	2174/11/4 20:27	2174/11/8 15:10		0	0	0	1	HOME	3.77986	4	91	4	4	91	0		-100387	-100387	F	1	68	1	1	0	1	0	0	0	0	0	0	0	0	1	1
19265037	29905024	2150/1/19 21:56	2150/1/23 14:20		0	0	0	1	HOME	3.68333	4	89	4	4	89	0		-91331.9	-91331.9	F	1	51	0	0	0	0	0	0	0	0	1	0	0	0	1	1
11009282	22146004	2189/8/31 21:01	2189/9/4 12:50		0	0	0	1	HOME	3.65903	4	88	4	4	88	0		-105801	-105801	F	1	22	0	0	0	0	0	0	0	0	0	0	0	0	1	1
11222618	21538900	2126/10/24 21:39	2126/10/28 13:20		0	0	0	1	HOME	3.65347	4	88	4	4	88	0		-82843.9	-82843.9	M	0	46	0	0	0	0	0	0	0	0	0	0	0	0	1	1
17840355	28001923	2189/5/9 4:09	2189/5/13 15:15		0	0	0	0	HOSPICE	4.4625	5	108	5	5	108	0		-105686	-105686	F	1	91	1	0	0	1	0	0	0	0	0	0	0	0	1	1
13539759	25405672	2174/4/23 1:16	2174/4/26 16:40		0	0	0	1	HOME	3.64167	4	88	4	4	88	0		-100191	-100191	F	1	63	0	0	0	0	0	0	0	0	0	0	0	0	0	0
11778405	26514975	2179/8/17 22:35	2179/8/21 13:22		0	0	0	1	HOME	3.61597	4	87	4	4	87	0		-102134	-102134	M	0	33	0	0	0	0	0	0	0	0	1	0	0	0	1	1
10918291	21222658	2153/1/6 21:26	2153/1/10 12:11		0	0	0	1	HOME	3.61458	4	87	4	4	87	1	2153/1/6	-0.893056	-92414.9	M	0	41	0	0	0	0	0	0	0	1	1	0	0	0	1	1
17236998	23922545	2153/4/6 0:31	2153/4/9 15:00		0	0	0	1	HOME	3.60347	4	87	4	4	87	0		-92504	-92504	M	0	58	0	0	0	1	0	0	0	0	0	0	0	0	0	0
12109586	20636041	2163/6/18 0:12	2163/6/21 14:15		0	0	0	1	HOME	3.58542	4	87	4	4	87	0		-96229	-96229	F	1	49	0	0	0	1	0	0	0	0	0	0	0	0	1	1
16514011	22073462	2172/6/22 1:01	2172/6/23 19:15	2172/6/23 19:15	1	1	1	0	DIED	1.75972	2	43	2	2	43	1	2172/6/22	-0.0423611	1.75972	F	1	63	0	0	0	0	0	0	0	0	0	0	0	0	1	1
17357560	24259673	2144/10/5 0:47	2144/10/6 18:08	2144/10/6 18:08	1	1	1	0	DIED	1.72292	2	42	2	2	42	0		-89399	1.72292	F	1	87	1	0	0	1	0	0	0	0	0	0	0	0	1	1
16032789	22710935	2173/12/28 22:46	2174/1/1 12:15		0	0	0	1	HOME	3.56181	4	86	4	4	86	0		-100076	-100076	F	1	52	0	0	0	0	0	0	0	0	1	0	0	0	1	1
15729033	21032771	2145/8/4 5:47	2145/8/7 14:48		0	0	0	1	HOME	3.37569	4	82	4	4	82	0		-89702.2	-89702.2	F	1	54	0	0	0	1	0	0	0	0	0	0	0	0	0	0
19689756	27682650	2184/2/22 12:02	2184/2/25 19:10		0	0	0	1	HOME	3.29722	4	80	4	4	80	0		-103784	-103784	M	0	46	0	0	0	0	0	0	0	0	0	0	0	0	1	1
12494005	21594949	2124/5/22 6:35	2124/5/25 12:00		0	0	0	1	HOME	3.22569	4	78	4	4	78	0		-81958.3	-81958.3	F	1	68	1	0	0	0	0	0	0	0	0	0	0	0	1	1
18060844	22466353	2129/7/9 19:58	2129/7/23 14:35		0	0	0	0	SKILLED NURSING FACILITY	13.7757	14	331	14	14	331	0		-83832.8	-83832.8	M	0	80	1	0	0	1	0	0	0	0	0	0	0	0	1	1
17239668	22268664	2141/6/10 9:22	2141/6/13 13:54		0	0	0	1	REHAB	3.18889	4	77	4	4	77	0		-88186.4	-88186.4	F	1	76	1	0	0	1	0	0	0	0	0	0	0	0	1	1
15364928	20528432	2156/9/17 9:25	2156/9/19 2:21	2156/9/19 2:21	1	1	1	0	DIED	1.70556	2	41	2	2	41	1	2156/9/17	-0.392361	1.70556	M	0	47	0	0	0	0	0	0	0	0	0	0	0	0	1	1
12265009	24262218	2136/4/21 18:05	2136/4/23 10:06	2136/4/23 10:06	1	1	1	0	DIED	1.66736	2	41	2	2	41	0		-86310.8	1.66736	F	1	59	0	1	0	1	0	0	1	0	0	0	0	0	1	1
16056209	25972241	2141/3/26 18:00	2141/3/28 8:09	2141/3/28 16:43	1	1	1	0	DIED	1.58958	2	39	2	2	39	0		-88110.8	1.94653	F	1	54	0	1	0	1	0	0	0	0	1	0	0	1	1	1
18174687	22350899	2153/9/8 20:15	2153/10/2 15:15		0	0	0	0	HOSPICE	23.7917	24	572	24	14	572	0		-92659.8	-92659.8	F	1	80	1	1	1	0	0	0	1	0	0	0	0	0	1	1
11004183	22133932	2139/3/4 3:14	2139/3/5 17:02	2139/3/5 17:02	1	1	1	0	DIED	1.575	2	38	2	2	38	0		-87357.1	1.575	M	0	52	0	0	1	1	0	0	0	0	0	0	0	0	1	1
11788497	20331070	2117/1/19 4:35	2117/1/20 18:09	2117/1/20 18:09	1	1	1	0	DIED	1.56528	2	38	2	2	38	0		-79278.2	1.56528	F	1	60	0	1	1	1	0	0	0	0	0	0	0	0	1	1
19669774	23092452	2134/11/15 6:35	2134/11/18 10:35		0	0	0	1	HOME	3.16667	4	77	4	4	77	0		-85787.3	-85787.3	F	1	56	0	0	0	1	0	0	0	0	0	0	0	0	1	1
18400907	22938866	2136/1/6 22:55	2136/1/25 14:24		0	0	0	0	ACUTE HOSPITAL	18.6451	19	448	19	14	448	0		-86205	-86205	F	1	30	0	0	0	0	0	0	0	0	1	0	0	0	1	1
17795497	23361183	2132/5/5 14:22	2132/5/8 18:05		0	0	0	1	REHAB	3.15486	4	76	4	4	76	0		-84863.6	-84863.6	F	1	70	1	1	0	1	0	0	0	0	1	0	0	0	1	1
15106570	25255348	2122/1/8 15:05	2122/1/11 17:20		0	0	0	1	HOME	3.09375	4	75	4	4	75	0		-81093.6	-81093.6	M	0	63	0	0	0	0	0	0	0	0	0	0	0	0	1	1
15600053	24414758	2157/5/21 22:46	2157/5/23 12:00	2157/5/23 12:00	1	1	1	0	DIED	1.55139	2	38	2	2	38	0		-94010.9	1.55139	F	1	63	0	0	1	0	0	0	0	0	0	0	0	0	1	1
14889173	22451208	2129/8/3 14:44	2129/8/6 15:05		0	0	0	1	HOME	3.01458	4	73	4	4	73	0		-83857.6	-83857.6	F	1	55	0	0	0	1	0	0	0	0	0	0	0	1	1	1
17938612	22858688	2204/9/12 17:57	2204/9/15 18:00		0	0	0	1	HOME	3.00208	4	73	4	4	73	0		-111291	-111291	F	1	72	1	0	0	1	0	0	0	0	0	0	0	0	0	0
18894923	23254158	2118/11/17 17:26	2118/11/20 17:05		0	0	0	1	HOME	2.98542	3	72	3	3	72	0		-79945.7	-79945.7	M	0	43	0	0	0	0	0	0	0	0	0	0	0	0	0	0
11470403	25702490	2166/11/29 15:02	2166/12/2 14:27		0	0	0	1	HOME	2.97569	3	72	3	3	72	0		-97489.6	-97489.6	F	1	58	0	0	0	1	0	0	0	0	0	0	0	0	0	0
19609259	22815668	2189/12/11 19:31	2189/12/14 18:50		0	0	0	1	HOME	2.97153	3	72	3	3	72	0		-105903	-105903	F	1	79	1	0	0	1	1	0	0	0	0	0	1	0	1	1
19836691	21097398	2134/6/3 17:48	2134/6/6 15:45		0	0	0	1	HOME	2.91458	3	70	3	3	70	0		-85622.7	-85622.7	M	0	70	1	0	0	0	0	0	0	0	0	0	0	0	1	1
11381989	24584644	2159/7/3 16:33	2159/7/6 13:35		0	0	0	1	HOME HEALTH CARE	2.87639	3	70	3	3	70	0		-94783.7	-94783.7	F	1	82	1	0	0	1	0	0	0	0	0	0	0	0	1	1
10314518	27222462	2153/9/4 22:14	2153/9/7 18:40		0	0	0	1	HOME	2.85139	3	69	3	3	69	0		-92655.9	-92655.9	F	1	59	0	0	0	0	0	0	0	0	0	0	0	0	1	1
17856950	23029492	2134/4/13 17:18	2134/4/16 11:48		0	0	0	1	HOME	2.77083	3	67	3	3	67	0		-85571.7	-85571.7	F	1	55	0	0	0	0	0	0	0	0	0	0	0	0	1	1
18671672	28662253	2123/10/22 3:11	2123/10/24 21:15		0	0	0	1	HOME	2.75278	3	67	3	3	67	0		-81745.1	-81745.1	F	1	78	1	0	0	0	0	0	0	0	0	0	0	0	0	0
17975678	29893766	2165/2/4 1:02	2165/2/5 14:14	2165/2/5 14:14	1	1	1	0	DIED	1.55	2	38	2	2	38	0		-96826	1.55	M	0	70	1	0	0	1	0	0	1	0	0	0	0	0	1	1
11566180	24586442	2176/3/19 22:05	2176/3/22 16:00		0	0	0	1	HOME	2.74653	3	66	3	3	66	0		-100888	-100888	M	0	70	1	0	0	1	0	0	0	0	0	0	0	0	1	1
16138773	23974100	2152/8/5 0:39	2152/8/7 18:05		0	0	0	1	HOME	2.72639	3	66	3	3	66	0		-92260	-92260	F	1	62	0	0	0	0	0	0	0	0	0	0	0	0	1	1
17136553	25942066	2148/5/22 0:30	2148/5/24 17:51		0	0	0	1	HOME HEALTH CARE	2.72292	3	66	3	3	66	0		-90724	-90724	F	1	89	1	0	0	1	0	0	0	0	0	0	0	0	0	0
19584906	23763587	2182/9/27 21:53	2182/9/30 14:45		0	0	0	1	HOME	2.70278	3	65	3	3	65	0		-103271	-103271	F	1	54	0	0	0	0	0	0	0	0	0	0	0	0	1	1
12905072	27353245	2162/2/24 3:34	2162/2/25 15:26	2162/2/25 15:26	1	1	1	0	DIED	1.49444	2	36	2	2	36	0		-95750.1	1.49444	F	1	53	0	0	0	0	0	0	0	0	0	0	0	0	1	1
11638350	23696089	2186/11/29 2:35	2186/12/1 18:23		0	0	0	1	HOME	2.65833	3	64	3	3	64	0		-104794	-104794	F	1	88	1	0	0	0	0	0	0	0	0	0	0	0	0	0
15157279	25775519	2158/8/4 23:50	2158/8/7 15:15		0	0	0	1	HOME	2.64236	3	64	3	3	64	0		-94451	-94451	F	1	55	0	0	0	1	0	0	0	0	1	0	0	0	1	1
12738770	21263921	2185/3/1 1:56	2185/3/3 17:20		0	0	0	1	REHAB	2.64167	3	64	3	3	64	0		-104156	-104156	M	0	53	0	1	0	0	0	0	0	0	0	0	0	0	1	1
16122037	24380896	2162/3/31 6:25	2162/4/1 17:34	2162/4/1 17:34	1	1	1	0	DIED	1.46458	2	36	2	2	36	0		-95785.3	1.46458	F	1	50	0	1	0	1	0	0	0	0	0	0	0	0	1	1
18980375	24411236	2146/11/30 18:46	2146/12/7 18:55		0	0	0	0	AGAINST ADVICE	7.00625	8	169	8	8	169	0		-90185.8	-90185.8	M	0	65	1	0	1	0	0	0	0	0	0	0	0	0	1	1
19020677	22820545	2170/1/25 5:47	2170/1/27 19:35		0	0	0	0		2.575	3	62	3	3	62	0		-98642.2	-98642.2	F	1	30	0	0	0	0	0	0	0	0	0	0	0	0	0	0
15113915	23182700	2113/5/10 8:12	2113/5/11 18:10	2113/5/11 18:10	1	1	1	0	DIED	1.41528	2	34	2	2	34	0		-77928.3	1.41528	F	1	77	1	1	1	1	0	0	0	0	0	0	0	0	1	1
10297124	20249508	2189/12/30 23:18	2190/1/2 14:20		0	0	0	1	HOME	2.62639	3	64	3	3	64	0		-105922	-105922	M	0	38	0	0	0	0	0	0	0	0	0	0	0	0	1	1
14721603	24611841	2178/6/2 0:57	2178/6/4 15:00		0	0	0	1	HOME HEALTH CARE	2.58542	3	63	3	3	63	0		-101692	-101692	F	1	60	0	0	0	1	0	0	0	0	0	0	0	0	0	0
19060629	24896717	2189/1/4 20:34	2189/2/7 14:25		0	0	0	0	CHRONIC/LONG TERM ACUTE CARE	33.7437	34	810	30	14	720	0		-105562	-105562	F	1	61	0	1	1	0	0	0	0	0	0	0	0	0	1	1
19546461	21409771	2135/6/25 3:39	2135/6/27 17:30		0	0	0	1	HOME HEALTH CARE	2.57708	3	62	3	3	62	0		-86009.2	-86009.2	M	0	79	1	0	0	0	0	0	0	0	0	0	0	0	0	0
10795512	20259763	2160/7/25 21:20	2160/7/28 11:00		0	0	0	1	HOME	2.56944	3	62	3	3	62	0		-95171.9	-95171.9	F	1	65	1	0	0	1	0	0	0	0	0	0	0	0	0	0
18641225	22419270	2182/8/18 1:34	2182/8/20 15:00		0	0	0	1	HOME HEALTH CARE	2.55972	3	62	3	3	62	0		-103230	-103230	M	0	87	1	0	0	1	0	0	0	0	1	0	0	0	0	0
10340105	25558196	2151/2/4 4:37	2151/2/6 18:00		0	0	0	1	HOME	2.55764	3	62	3	3	62	0		-91712.2	-91712.2	F	1	66	1	0	0	0	1	0	0	0	0	0	1	0	0	0
14932599	21480329	2170/7/11 2:03	2170/7/13 14:15		0	0	0	1	HOME	2.50833	3	61	3	3	61	0		-98809.1	-98809.1	F	1	37	0	0	0	1	0	0	0	0	0	0	0	0	0	0
19068582	21445828	2153/6/16 9:17	2153/6/18 18:00		0	0	0	1	REHAB	2.36319	3	57	3	3	57	0		-92575.4	-92575.4	M	0	67	1	0	0	1	1	0	0	0	1	0	1	0	0	0
10297124	20801859	2189/12/27 6:57	2189/12/29 14:25		0	0	0	1	HOME	2.31111	3	56	3	3	56	0		-105918	-105918	M	0	38	0	0	0	0	0	0	0	0	0	0	0	0	1	1
10720527	28521154	2122/6/16 11:43	2122/6/18 15:30		0	0	0	1	HOME	2.15764	3	52	3	3	52	0		-81252.5	-81252.5	F	1	35	0	0	0	0	0	0	0	0	0	0	0	0	1	1
14974839	29049655	2152/6/26 7:15	2152/6/28 10:55		0	0	0	1	HOME	2.15278	3	52	3	3	52	1	2152/6/26	-0.302083	-92220.3	F	1	45	0	0	0	1	0	0	0	0	0	0	0	0	0	0
11614016	24474798	2181/2/26 0:40	2181/2/27 10:13	2181/2/27 13:24	1	1	1	0	DIED	1.39792	2	34	2	2	34	0		-102692	1.53056	M	0	24	0	0	0	0	0	0	0	0	0	0	0	0	1	1
15509590	27048812	2120/4/7 11:13	2120/4/9 14:34		0	0	0	1	HOME	2.13958	3	52	3	3	52	0		-80452.5	-80452.5	M	0	56	0	0	0	1	0	0	0	0	0	0	0	0	1	1
19761953	20597923	2170/12/17 17:01	2170/12/19 18:20		0	0	0	1	HOME	2.05486	3	50	3	3	50	0		-98968.7	-98968.7	M	0	51	0	0	0	0	0	0	0	0	0	0	0	1	0	0
14028461	29784524	2140/5/5 17:48	2140/5/7 18:55		0	0	0	1	HOME	2.04653	3	50	3	3	50	0		-87785.7	-87785.7	M	0	67	1	0	0	1	1	0	0	0	0	0	1	0	1	1
10309093	20644811	2142/9/30 14:27	2142/10/2 15:30		0	0	0	1	HOME	2.04375	3	50	3	3	50	0		-88663.6	-88663.6	M	0	83	1	0	0	1	0	0	0	0	0	0	0	0	1	1
19582136	20374164	2179/11/14 9:00	2179/11/28 15:45		0	0	0	0	ACUTE HOSPITAL	14.2812	15	343	15	14	343	0		-102222	-102222	F	1	50	0	0	1	0	0	1	0	0	0	0	0	0	1	1
14633800	28354286	2187/1/21 19:17	2187/1/23 19:00		0	0	0	1	HOME	1.98819	2	48	2	2	48	0		-104848	-104848	F	1	50	0	0	0	0	0	0	0	0	0	0	0	0	0	0
14788631	23906306	2178/4/5 0:50	2178/4/6 8:09	2178/4/6 8:09	1	1	1	0	DIED	1.30486	2	32	2	2	32	0		-101634	1.30486	M	0	79	1	0	0	1	1	0	0	0	0	0	1	0	0	0
17791654	24586982	2186/11/24 17:01	2186/11/26 16:30		0	0	0	1	HOME HEALTH CARE	1.97847	2	48	2	2	48	0		-104790	-104790	F	1	91	1	0	0	1	0	0	0	0	0	0	0	0	0	0
16970810	20356668	2121/6/5 20:53	2121/6/7 19:00		0	0	0	1	HOME HEALTH CARE	1.92153	2	47	2	2	47	0		-80876.9	-80876.9	M	0	63	0	0	0	0	0	0	0	0	0	0	0	0	1	1
10305615	20828745	2116/11/10 0:08	2116/11/11 21:53		0	0	0	1	HOME	1.90625	2	46	2	2	46	0		-79208	-79208	F	1	71	1	0	0	1	0	0	0	0	0	0	0	0	0	0
12139700	26806960	2181/5/3 20:36	2181/5/5 17:30		0	0	0	1	HOME	1.87083	2	45	2	2	45	0		-102759	-102759	F	1	71	1	0	0	0	0	0	0	0	1	0	0	0	0	0
13529817	27548898	2148/10/31 17:35	2148/11/2 13:05		0	0	0	1	HOME	1.8125	2	44	2	2	44	0		-90886.7	-90886.7	F	1	54	0	0	0	0	0	0	0	0	1	0	0	0	0	0
19692222	25285141	2196/8/19 21:06	2196/9/10 15:15		0	0	0	0	CHRONIC/LONG TERM ACUTE CARE	21.7563	22	523	22	14	523	0		-108346	-108346	M	0	56	0	0	1	1	1	0	1	0	0	0	1	0	1	1
19135926	22314203	2136/2/20 19:15	2136/2/22 13:30		0	0	0	1	HOME	1.76042	2	43	2	2	43	0		-86249.8	-86249.8	F	1	50	0	0	0	0	1	0	0	0	0	0	1	0	1	1
13625109	24622331	2174/7/22 1:38	2174/7/23 19:00		0	0	0	1	HOME HEALTH CARE	1.72361	2	42	2	2	42	0		-100281	-100281	M	0	66	1	0	0	0	1	0	0	0	0	0	1	0	0	0
15698928	20647389	2173/6/2 21:46	2173/6/4 14:10		0	0	0	1	HOME	1.68333	2	41	2	2	41	0		-99866.9	-99866.9	F	1	47	0	0	0	0	0	0	0	0	0	0	0	0	1	1
11215749	24429018	2111/5/2 0:54	2111/5/3 17:15		0	0	0	1	HOME	1.68125	2	41	2	2	41	0		-77189	-77189	M	0	75	1	0	0	0	0	0	0	0	0	0	0	0	0	0
17735901	28081440	2142/1/6 23:44	2142/1/8 15:50		0	0	0	1	HOME HEALTH CARE	1.67083	2	41	2	2	41	0		-88397	-88397	F	1	85	1	0	0	1	0	0	0	0	0	0	0	0	0	0
19783145	26007487	2162/6/9 2:46	2162/6/10 18:43		0	0	0	1	HOME	1.66458	2	40	2	2	40	0		-95855.1	-95855.1	F	1	68	1	0	0	1	0	0	0	0	0	0	0	0	0	0
12172169	21402567	2140/7/9 2:29	2140/7/10 18:00		0	0	0	1	HOME	1.64653	2	40	2	2	40	0		-87850.1	-87850.1	M	0	63	0	0	0	1	0	0	0	0	0	0	0	0	0	0
17565317	21951160	2117/4/21 2:48	2117/4/22 17:38		0	0	0	1	HOME	1.61806	2	39	2	2	39	0		-79370.1	-79370.1	M	0	73	1	0	0	0	0	0	0	0	1	0	0	0	0	0
14226377	27209355	2114/9/11 1:38	2114/9/12 14:49		0	0	0	1	HOME	1.54931	2	38	2	2	38	0		-78417.1	-78417.1	M	0	62	0	0	0	1	1	0	0	0	1	0	1	0	0	0
15198467	25072646	2120/12/8 7:46	2120/12/9 20:20		0	0	0	1	HOME	1.52361	2	37	2	2	37	0		-80697.3	-80697.3	M	0	72	1	0	0	1	0	0	0	0	0	0	0	0	0	0
15429606	22269972	2188/1/8 12:27	2188/1/9 17:55	2188/1/9 17:55	1	1	1	0	DIED	1.22778	2	30	2	2	30	0		-105200	1.22778	M	0	56	0	0	0	0	0	0	1	0	0	0	0	0	1	1
15331019	28337274	2143/8/31 16:48	2143/9/1 19:20	2143/9/1 19:20	1	1	1	0	DIED	1.10556	2	27	2	2	27	0		-88998.7	1.10556	M	0	89	1	0	1	1	0	0	0	0	0	0	0	0	0	0
19661324	21484874	2158/10/2 2:57	2158/10/3 14:51		0	0	0	1	HOME HEALTH CARE	1.49583	2	36	2	2	36	0		-94509.1	-94509.1	F	1	86	1	0	0	1	0	0	0	0	0	0	0	0	0	0
10097366	26680161	2133/6/4 2:38	2133/6/5 14:20		0	0	0	1	HOME	1.4875	2	36	2	2	36	0		-85258.1	-85258.1	F	1	67	1	0	0	0	0	0	0	0	0	0	0	0	0	0
12130963	23357736	2112/11/26 23:55	2112/11/28 1:00	2112/11/28 1:00	1	1	1	0	DIED	1.04514	2	26	2	2	26	0		-77764	1.04514	M	0	65	1	1	0	0	0	0	0	0	0	0	0	0	1	1
15311276	26584484	2132/12/3 7:09	2132/12/4 15:00		0	0	0	1	HOME	1.32708	2	32	2	2	32	0		-85075.3	-85075.3	M	0	40	0	0	0	0	0	0	0	0	0	0	0	0	0	0
16758250	29305393	2138/2/1 11:00	2138/2/2 14:30		0	0	0	1	HOME	1.14583	2	28	2	2	28	1	2138/2/1	-0.458333	-86961.5	F	1	66	1	0	0	0	0	0	0	0	0	0	0	0	1	1
