# Supplementary material for: Neurological intervention transition model for dynamic prediction of good outcome in spontaneous subarachnoid haemorrhage
Source: Sci Rep. 2024 Jan 18;14:1584. doi: 10.1038/s41598-024-51684-6 (PMC10796364; doi:10.1038/s41598-024-51684-6)
Supplement: Supplementary file 1 — Supplementary Information. [file 41598_2024_51684_MOESM1_ESM.zip › SBP.xlsx]

## Sheet: Sheet1
id	t	value	group
20005119	1	140.36	0
20005119	2	163.583	0
20005119	3	179.792	0
20005119	4	174.263	0
20005119	5	133.815	0
20005119	6	144.818	0
20005119	7	158.857	0
20005119	8	180.045	0
20005119	9	168.609	0
20005119	10	179.5	0
20005119	11	166.192	0
20005119	12	155.208	0
20005119	13	160.167	0
20005119	14	152.292	0
20085117	1	113.071	0
20085117	2	131.652	0
20085117	3	138.792	0
20085117	4	176.583	0
20085117	5	135.143	0
20401746	1	117.364	0
20401746	2	130.25	0
20401746	3	154.222	0
20401746	4	161.828	0
20401746	5	172.69	0
20401746	6	181.792	0
20401746	7	185.68	0
20401746	8	178.167	0
20401746	9	185.08	0
20401746	10	182.625	0
20401746	11	167.963	0
20401746	12	161.75	0
20401746	13	144.346	0
20401746	14	143.619	0
20410940	1	128.625	0
20410940	2	137.542	0
20410940	3	131.042	0
20410940	4	144.708	0
20410940	5	156.5	0
20410940	6	167.542	0
20410940	7	162.125	0
20410940	8	157.524	0
20410940	9	143.25	0
20410940	10	145.125	0
20410940	11	161.833	0
20410940	12	165.875	0
20410940	13	176.833	0
20410940	14	173.917	0
20483724	1	134.136	0
20483724	2	142.217	0
20483724	3	137.792	0
20483724	4	142.25	0
20483724	5	147.455	0
20483724	6	175.16	0
20483724	7	163.625	0
20483724	8	170.08	0
20483724	9	162.083	0
20483724	10	164.943	0
20483724	11	168.75	0
20483724	12	176.917	0
20483724	13	156.276	0
20483724	14	157.028	0
20495450	1	127.4	0
20495450	2	135.393	0
20495450	3	131.333	0
20495450	4	156.286	0
20495450	5	163.208	0
20495450	6	182.6	0
20495450	7	185.571	0
20495450	8	180.828	0
20495450	9	187.565	0
20495450	10	174.292	0
20495450	11	177.792	0
20495450	12	168.292	0
20495450	13	172.346	0
20495450	14	136.923	0
20720471	1	129.609	0
20720471	2	133.92	0
20720471	3	130.609	0
20720471	4	132.44	0
20720471	5	131.292	0
20720471	6	143.625	0
20720471	7	145.25	0
20720471	8	144.696	0
20720471	9	133.769	0
20720471	10	159.929	0
20720471	11	152.792	0
20720471	12	152.48	0
20720471	13	158.625	0
20720471	14	156.13	0
21062142	1	113.875	0
21062142	5	137.917	0
21062142	6	157.875	0
21062142	7	172.083	0
21062142	8	186.792	0
21062142	9	179.821	0
21062142	10	177.958	0
21062142	11	185.963	0
21062142	12	177.5	0
21062142	13	179.24	0
21062142	14	171.292	0
21287757	1	115.45	0
21287757	2	133.042	0
21287757	3	159.5	0
21287757	4	173.536	0
21287757	5	176.167	0
21287757	6	185.5	0
21287757	7	162.208	0
21287757	8	180.217	0
21287757	9	166.696	0
21287757	10	163.125	0
21287757	11	179.625	0
21287757	12	167.125	0
21287757	13	143.308	0
21287757	14	154.042	0
21865572	1	121.308	0
21865572	2	104	0
21865572	3	123.394	0
21865572	4	123.5	0
21865572	5	116.125	0
21865572	6	115.708	0
21865572	7	123.731	0
21865572	8	124.75	0
21865572	9	138.042	0
21865572	10	151.724	0
21865572	11	151.391	0
21865572	12	128.292	0
21865572	13	101	0
22552604	1	130.318	0
22552604	2	118.25	0
22552604	3	133.929	0
22552604	4	148.048	0
22552604	5	147.805	0
22552604	6	145.886	0
22552604	7	149.737	0
22552604	8	149.609	0
22552604	9	152.417	0
22552604	10	154.25	0
22552604	11	155.645	0
22552604	12	153.24	0
22552604	13	155.154	0
22552604	14	148.92	0
22557609	1	131.625	0
22557609	2	150.4	0
22557609	3	159.417	0
22557609	4	147.957	0
22557609	5	142	0
22557609	6	146.133	0
22557609	7	149.846	0
22557609	8	169.25	0
22557609	9	178.846	0
22557609	10	169.179	0
22557609	11	151.111	0
22557609	12	150.222	0
22557609	13	144.214	0
22557609	14	147.273	0
22584547	2	127.917	0
22584547	3	134.192	0
22584547	4	138.24	0
22584547	5	141.083	0
22584547	6	127.097	0
22584547	7	129.593	0
22584547	8	158.469	0
22584547	9	151.042	0
22584547	10	172.417	0
22584547	11	159.136	0
22584547	12	172.708	0
22584547	13	180.208	0
22584547	14	171.25	0
22838118	1	117.2	0
22838118	2	115.75	0
22838118	3	119.842	0
22838118	6	133.955	0
22838118	7	129.5	0
23435526	1	133.643	0
23435526	8	122.696	0
23435526	9	124.875	0
23435526	10	144.542	0
23435526	11	161.478	0
23435526	12	142.958	0
23435526	13	135.625	0
23435526	14	125	0
23490839	5	136.167	0
23490839	6	115.172	0
23490839	7	115.333	0
23490839	8	133.5	0
23490839	9	145.02	0
23490839	10	137.756	0
23490839	11	134.034	0
23490839	12	138	0
23490839	13	140.458	0
23490839	14	125.583	0
23638506	1	146.077	0
23638506	2	145.417	0
23638506	3	153.208	0
23638506	4	161.84	0
23638506	5	164.167	0
23638506	6	161.333	0
23638506	7	167.375	0
23638506	8	164.625	0
23638506	9	179.476	0
23638506	10	179.667	0
23638506	11	171.25	0
23638506	12	159.909	0
23638506	13	140.667	0
24099791	1	116.174	0
24099791	2	150.75	0
24099791	3	141.72	0
24099791	4	128.76	0
24099791	5	123.667	0
24099791	6	155.87	0
24099791	7	165.857	0
24099791	8	162.148	0
24099791	9	163.796	0
24099791	10	156.5	0
24099791	11	157.167	0
24099791	12	159.464	0
24099791	13	144.579	0
24099791	14	158.125	0
24896717	1	108.211	0
24896717	2	134.462	0
24896717	3	137.458	0
24896717	4	144.875	0
24896717	5	148.125	0
24896717	6	141.542	0
24896717	7	145.083	0
24896717	8	144.769	0
24896717	9	138.917	0
24896717	10	137.412	0
24999642	1	125.529	0
24999642	2	131.125	0
24999642	3	137.464	0
24999642	4	138.292	0
24999642	5	152.174	0
24999642	6	121.333	0
24999642	7	124.75	0
25100912	1	128.455	0
25100912	2	119.737	0
25100912	10	152.478	0
25100912	11	174.217	0
25100912	12	171.542	0
25100912	13	176.6	0
25124186	1	130.48	0
25124186	2	138.5	0
25124186	3	171.75	0
25124186	4	181.8	0
25124186	5	176.282	0
25124186	6	174.429	0
25124186	7	182.857	0
25124186	9	182.684	0
25124186	10	178.417	0
25124186	11	172.292	0
25124186	12	157.12	0
25124186	13	162.68	0
25124186	14	163.958	0
25184157	1	121.478	0
25184157	2	121.72	0
25184157	3	139.069	0
25184157	4	108.84	0
25184157	5	113.118	0
25184157	6	114.875	0
25184157	7	108.8	0
25184157	8	107.75	0
25184157	9	110.323	0
25184157	10	100.138	0
25184157	11	96.5769	0
25184157	12	102.25	0
25184157	13	105.333	0
25184157	14	120	0
25413427	1	141.56	0
25413427	2	165	0
25413427	3	140.958	0
25413427	4	177	0
25413427	5	172	0
25413427	6	174.833	0
25413427	7	176.292	0
25413427	8	173.542	0
25413427	9	177	0
25413427	10	178.542	0
25413427	11	163.148	0
25413427	12	170.667	0
25413427	13	162.704	0
25413427	14	155.846	0
25933496	1	120.821	0
25933496	2	119	0
25933496	3	134.926	0
25933496	4	152.37	0
25933496	5	161.739	0
25933496	6	165.962	0
25933496	7	164.833	0
25933496	8	162.125	0
25933496	9	167	0
25933496	10	166.13	0
25933496	11	181.188	0
25933496	12	176.688	0
25933496	13	161.9	0
25933496	14	177.714	0
26376568	1	118.833	0
26376568	2	117.417	0
26376568	3	103	0
26376568	4	156.545	0
26376568	5	153.792	0
26376568	6	153.609	0
26376568	7	150.583	0
26376568	8	157.333	0
26376568	9	143.524	0
26376568	12	151.25	0
26376568	13	161.875	0
26376568	14	164.083	0
26643356	1	115.472	0
26643356	2	107.367	0
26643356	3	118.583	0
26643356	4	127.958	0
26643356	5	120.083	0
26643356	6	130.333	0
26643356	7	144.08	0
26643356	8	135.333	0
26643356	9	165.909	0
26643356	10	167.76	0
26643356	11	165.435	0
26643356	12	167.963	0
26643356	13	164.4	0
26643356	14	156.633	0
26853647	1	140.125	0
26853647	2	125.957	0
26853647	3	126.84	0
26853647	4	137.913	0
26853647	5	139.68	0
26853647	6	138.042	0
26853647	7	108.5	0
26918912	1	113.583	0
26918912	2	146.833	0
26918912	3	163.042	0
26918912	4	160.68	0
26918912	5	159.542	0
26918912	6	154.08	0
26918912	7	176.408	0
26918912	8	162.792	0
26918912	9	159.125	0
26918912	10	136.474	0
27070123	1	110.429	0
27070123	2	129.833	0
27070123	3	145	0
27070123	4	138.167	0
27070123	5	136	0
27070123	6	131.75	0
27070123	7	131.03	0
27070123	8	145.458	0
27070123	9	141.075	0
27070123	10	152	0
27070123	11	141.542	0
27070123	12	134.833	0
27070123	13	145.519	0
27070123	14	150.6	0
27302667	1	119.586	0
27302667	2	130.8	0
27302667	3	139.194	0
27302667	4	146.917	0
27302667	5	132.667	0
27302667	6	137.292	0
27302667	7	137.917	0
27302667	8	139.042	0
27302667	9	143.75	0
27302667	10	144.583	0
27302667	11	142.167	0
27302667	12	132.119	0
27302667	13	145.652	0
27302667	14	141.846	0
27445724	1	104.364	0
27445724	2	112.533	0
27445724	3	123.956	0
27445724	4	110.895	0
27445724	5	120	0
27445724	6	141.667	0
27445724	7	154.756	0
27445724	8	112.789	0
27445724	11	138.962	0
27445724	12	129.65	0
27445724	13	83.875	0
27624139	1	136.158	0
27624139	2	152	0
27624139	3	143.167	0
27624139	4	143.292	0
27624139	5	141.839	0
27624139	6	147.417	0
27624139	7	137.696	0
27624139	8	158.13	0
27624139	9	169.156	0
27624139	10	152.833	0
27624139	11	184.458	0
27624139	12	195.458	0
27624139	13	181.875	0
27624139	14	176.043	0
27859317	1	135.731	0
27859317	2	140.36	0
27859317	3	168.083	0
27859317	4	170.625	0
27859317	5	164.48	0
27859317	6	174	0
27859317	7	194.812	0
27859317	8	174.929	0
27859317	14	179.5	0
27942535	1	104.71	0
27942535	2	110.771	0
27942535	3	129.125	0
27942535	4	125	0
27942535	5	128.375	0
27942535	6	129.708	0
27942535	7	120.458	0
27942535	8	114.438	0
27976555	9	161.382	0
27976555	10	155.483	0
27976555	11	140.125	0
27976555	12	132	0
27976555	13	129.778	0
27976555	14	138.885	0
28182843	1	103.923	0
28182843	2	116	0
28182843	3	136.44	0
28182843	4	121.087	0
28182843	5	136.818	0
28182843	6	139.222	0
28182843	7	125.625	0
28182843	8	121.31	0
28182843	9	119.958	0
28182843	10	138.08	0
28182843	11	147.692	0
28182843	12	147.167	0
28182843	13	146.12	0
28182843	14	145.958	0
28310004	4	152.5	0
28310004	5	146.308	0
28310004	6	141	0
28310004	7	130	0
28539372	2	133	0
28539372	3	139.625	0
28539372	4	158.417	0
28539372	5	168.48	0
28539372	6	151.077	0
28539372	7	154.182	0
28539372	8	163.16	0
28539372	9	170.771	0
28539372	10	167.208	0
28539372	11	166.125	0
28539372	12	148.25	0
28539372	13	152.143	0
28721793	1	136.833	0
28721793	2	140.208	0
28721793	3	150.458	0
28721793	4	163.833	0
28721793	5	163.167	0
28721793	6	142.381	0
28721793	7	144.167	0
28721793	8	144.792	0
28721793	9	146.417	0
28721793	10	155.76	0
28721793	11	134.292	0
28721793	12	136.217	0
28721793	13	136.375	0
28721793	14	143.417	0
28825973	3	121.333	0
28825973	4	118.917	0
28825973	5	135.792	0
28825973	6	147.72	0
28825973	7	150.773	0
28825973	8	155.857	0
28825973	9	162.514	0
28825973	10	167.087	0
28825973	11	141.625	0
28825973	12	136.875	0
28825973	13	139.08	0
28825973	14	144.04	0
28923415	1	119	0
28923415	2	145.64	0
28923415	3	158.923	0
28923415	4	136.423	0
28923415	5	145.417	0
28923415	6	134.958	0
28923415	7	150.704	0
28923415	8	151.458	0
28923415	9	151.476	0
28923415	10	155.955	0
28923415	11	140.667	0
28923415	12	140.583	0
28923415	13	161.867	0
28923415	14	130.63	0
29099084	1	122.731	0
29099084	2	124.16	0
29099084	3	140.875	0
29099084	4	145.333	0
29099084	5	139.958	0
29099084	6	155.042	0
29099084	7	159.615	0
29099084	8	155.56	0
29099084	9	153.458	0
29099084	10	165.19	0
29099084	11	152.818	0
29424022	1	131.52	0
29424022	2	157.292	0
29424022	3	170.958	0
29424022	4	162.292	0
29424022	5	180.542	0
29424022	6	191.042	0
29424022	7	181.708	0
29424022	8	193.727	0
29424022	9	182.5	0
29424022	10	185.538	0
29424022	11	180.417	0
29424022	12	184.077	0
29424022	13	183.375	0
29424022	14	179.385	0
29781059	1	138.48	0
29781059	2	128	0
29781059	3	149.789	0
29781059	4	143.917	0
29781059	5	147.708	0
29781059	6	139.68	0
29781059	7	137.64	0
29781059	8	143.5	0
29781059	9	145.083	0
29781059	10	149.583	0
29781059	11	147.083	0
29781059	12	138.043	0
29781059	13	140.542	0
29781059	14	135.333	0
29883472	1	136.476	0
29883472	2	129.583	0
29883472	3	178.625	0
29883472	4	184.75	0
29883472	5	190.652	0
29883472	6	191.48	0
29883472	7	196.125	0
29883472	8	200.68	0
29883472	9	191.724	0
29883472	10	189.29	0
29883472	11	172.63	0
29912562	1	142.143	0
29912562	2	129.467	0
29912562	3	147	0
29912562	4	154.643	0
29912562	5	154.917	0
29912562	6	170.333	0
29912562	7	163.444	0
29912562	8	155.217	0
29912562	9	170.476	0
29912562	10	142.24	0
29912562	11	160.826	0
29912562	12	159.364	0
29976391	1	142.833	0
29976391	2	164.714	0
29976391	5	233	0
29976391	6	161.962	0
29976391	7	169.042	0
29976391	8	175.76	0
29976391	9	163.333	0
29976391	10	187.708	0
29976391	11	190.625	0
29976391	12	167.96	0
29976391	13	163.211	0
29976391	14	186.625	0
21077260	1	109.263	0
21077260	2	115.292	0
21077260	3	140.208	0
21077260	4	143.958	0
21077260	5	143.875	0
21077260	6	141.75	0
21077260	7	146.042	0
21077260	8	143.097	0
21077260	9	142.217	0
21077260	10	129.625	0
21077260	11	126.762	0
22379934	1	125.542	0
22379934	2	137.875	0
22379934	3	142.76	0
22379934	4	136.25	0
22379934	5	145.917	0
22379934	6	156.32	0
22379934	7	142.542	0
22379934	8	141.045	0
22379934	9	146.731	0
22379934	10	148	0
22379934	11	143.333	0
22379934	12	135.542	0
22379934	13	127.583	0
22379934	14	120.25	0
24070101	1	101	0
24070101	2	132	0
24070101	3	136.692	0
24070101	4	146.16	0
24070101	5	150	0
24070101	6	143.481	0
24070101	7	139.077	0
24070101	8	148.292	0
24070101	9	143.208	0
24070101	10	138.08	0
24070101	11	141.08	0
24070101	12	148.833	0
24070101	13	138.083	0
24070101	14	142.44	0
24077384	1	103.545	0
24077384	2	117.44	0
24077384	3	111	0
24077384	4	138.846	0
24077384	5	145.708	0
24077384	6	140.958	0
24077384	7	146.083	0
24077384	8	135.304	0
24077384	9	129.667	0
24077384	10	137.87	0
24077384	11	137.333	0
24077384	12	140	0
24077384	13	133	0
29386102	1	106.667	0
29386102	2	114.542	0
29386102	3	113.083	0
29386102	4	125.286	0
29386102	5	138.739	0
29386102	6	138.743	0
29386102	7	119.148	0
29386102	8	127.542	0
29386102	9	128.885	0
29386102	10	120.96	0
29386102	11	120.56	0
29386102	12	125.042	0
29386102	13	123.72	0
29386102	14	136.542	0
20089438	1	126.826	0
20089438	2	119.083	0
20089438	3	117.667	0
20089438	4	124.167	0
20089438	5	136.417	0
20089438	6	144.542	0
20089438	7	162.2	0
20089438	8	186.083	0
20089438	9	177.296	0
20089438	10	162.958	0
20089438	11	152.895	0
20676389	1	128.955	0
20676389	2	137.167	0
20676389	3	134.875	0
20676389	4	134.542	0
20676389	5	146	0
20676389	6	134.458	0
20676389	7	140.833	0
20676389	8	154.08	0
20676389	9	151.792	0
20676389	10	151.588	0
22152100	1	145	0
22152100	2	128.708	0
22152100	3	118.174	0
22152100	4	150.833	0
22152100	5	171.833	0
22152100	6	148	0
22152100	7	125.13	0
22152100	8	103	0
22559510	1	137.516	0
22559510	2	125.208	0
22559510	3	146.292	0
22559510	4	148.92	0
22559510	5	148.292	0
22559510	6	143.708	0
22559510	7	153.087	0
22559510	8	163.333	0
22559510	9	163.083	0
22559510	10	157.773	0
22559510	11	159.542	0
22559510	12	163.458	0
22559510	13	158.429	0
29884946	4	126.294	0
29884946	5	149.84	0
29884946	6	146.095	0
29884946	7	161.16	0
29884946	8	160.125	0
29884946	9	136.556	0
29884946	10	152.037	0
29884946	11	163.625	0
29884946	12	151.917	0
29884946	13	145.333	0
29884946	14	135.1	0
20878630	1	113.32	0
20878630	2	116.037	0
20878630	3	124.042	0
20878630	4	135.522	0
20878630	5	116.25	0
20878630	6	117.833	0
20878630	7	125.75	0
20878630	8	144.458	0
20878630	9	145.208	0
20878630	10	140.609	0
20878630	11	139.542	0
20878630	12	127.609	0
20878630	13	127.75	0
20878630	14	131.375	0
21900706	1	124.571	0
21900706	2	132.083	0
21900706	3	130.917	0
21900706	4	127.917	0
21900706	5	122	0
21900706	6	130.125	0
21900706	7	136.625	0
21900706	8	131.083	0
21900706	9	138.208	0
21900706	10	149.13	0
21900706	11	129.875	0
21900706	12	132.364	0
23965139	1	110.179	0
23965139	2	113.24	0
23965139	3	126.778	0
23965139	4	155.962	0
23965139	5	157.833	0
23965139	6	159.56	0
23965139	7	157.125	0
23965139	8	155.75	0
23965139	9	144.125	0
23965139	10	119.167	0
23965139	11	112.458	0
23965139	12	154.13	0
23965139	13	177	0
23965139	14	167.75	0
27202077	1	131.96	0
27202077	2	111.833	0
27202077	3	113.5	0
27202077	4	139.81	0
27202077	8	130.25	0
27202077	9	158.458	0
27202077	10	147	0
27202077	11	146	0
27202077	14	182	0
28523426	1	134.513	0
28523426	2	155.6	0
28523426	3	155.625	0
28523426	4	143.607	0
28523426	5	114.75	0
28523426	10	167.167	0
28523426	11	172.773	0
28523426	12	163.458	0
28523426	13	166.16	0
28523426	14	166.6	0
28665780	1	119.571	0
28665780	2	126.125	0
28665780	3	147.5	0
28665780	4	159.958	0
28665780	5	154.25	0
28665780	7	158.471	0
28665780	8	184	0
29917349	1	131.81	0
29917349	2	131.625	0
29917349	3	140	0
29917349	4	145.167	0
29917349	5	136.478	0
29917349	6	140.08	0
29917349	7	133.143	0
29917349	9	140.429	0
29917349	10	134.458	0
29917349	11	131.7	0
29917349	12	161.111	0
29917349	13	175.593	0
29917349	14	187.6	0
20348076	1	141.714	0
20348076	2	147.429	0
20348076	3	156.72	0
20348076	4	162.25	0
20348076	5	171.75	0
20348076	6	181.375	0
20348076	7	185.36	0
20348076	8	179.318	0
20348076	9	120.913	0
20348076	10	121	0
22186715	1	150.667	0
22186715	2	144.042	0
22186715	3	138.24	0
22186715	4	140.923	0
25376617	1	143.652	0
25376617	2	145.042	0
25376617	3	161.2	0
25376617	8	186.778	0
25376617	9	188.5	0
25376617	10	180.808	0
25376617	11	163.769	0
25886489	1	129.263	0
25886489	2	123.583	0
25886489	3	128.75	0
25886489	4	135.667	0
25886489	5	128.292	0
25886489	6	145.792	0
25886489	7	136.167	0
25886489	8	147.958	0
25886489	9	134.654	0
25886489	10	144.385	0
25886489	11	137.625	0
25886489	12	137.13	0
25886489	13	148.786	0
25886489	14	139.625	0
26973018	1	127	0
26973018	2	132.516	0
26973018	3	122.692	0
26973018	4	137.08	0
26973018	5	127.125	0
26973018	6	132.343	0
26973018	7	136	0
26973018	8	121.633	0
26973018	9	128.083	0
26973018	10	130.5	0
26973018	11	135.654	0
26973018	12	136.167	0
26973018	13	143.208	0
26973018	14	149.333	0
28798564	1	137.129	0
28798564	2	124.885	0
28798564	3	115.348	0
28798564	4	155.571	0
28798564	9	167.364	0
28798564	10	177.667	0
28798564	11	166.708	0
28798564	12	169.875	0
28798564	13	164.75	0
28798564	14	170.192	0
21212718	1	147.071	0
21212718	2	174.542	0
21212718	3	155.792	0
21212718	4	156.75	0
21212718	7	185.2	0
21212718	8	203	0
21212718	9	184.125	0
21212718	10	175.769	0
21212718	12	164.409	0
21212718	13	151.667	0
21212718	14	151.833	0
21758834	1	143.55	0
21758834	2	152.792	0
21758834	3	159.76	0
21758834	4	157.16	0
21758834	5	167.28	0
21758834	6	158.818	0
21758834	7	163.333	0
21758834	8	149.292	0
21758834	9	152.333	0
21758834	10	153.792	0
21758834	11	161	0
21758834	12	155.576	0
21758834	13	153.958	0
21758834	14	165.833	0
21958955	1	134.077	0
21958955	2	123.667	0
21958955	3	127.375	0
21958955	4	132.917	0
21958955	5	163.583	0
21958955	6	159.417	0
21958955	7	161.917	0
21958955	8	152.259	0
21958955	9	156.417	0
22918585	1	138.4	0
22918585	2	133.25	0
22918585	3	127.607	0
22918585	4	124.92	0
22918585	5	127.125	0
22918585	6	127.2	0
22918585	7	135.458	0
22918585	8	136.875	0
22918585	9	138.48	0
22918585	10	133.917	0
22918585	11	138.042	0
22918585	12	116.167	0
22918585	13	123.875	0
22918585	14	133.103	0
23181629	1	128.895	0
23181629	2	124.808	0
23181629	3	119.333	0
23181629	4	119.1	0
23181629	5	132.375	0
23181629	6	127.739	0
23181629	7	136.2	0
23181629	8	148.438	0
23181629	9	150.5	0
23181629	10	145.966	0
23181629	11	140.032	0
23181629	12	147.033	0
23181629	13	139.667	0
23181629	14	125.22	0
24527016	1	126.88	0
24527016	2	108.875	0
24527016	3	126.333	0
24527016	4	132.097	0
24527016	5	128.5	0
24527016	6	138.552	0
24527016	7	171.13	0
24527016	8	167.417	0
24527016	9	164.75	0
24527016	10	181.292	0
24527016	11	184.9	0
26110211	1	130.87	0
26110211	2	153.083	0
26110211	3	157.917	0
26110211	4	156.364	0
26110211	5	146.077	0
26110211	6	152.81	0
26110211	7	166.24	0
26110211	8	178.136	0
26110211	9	185.519	0
26110211	10	150.227	0
26110211	11	164.759	0
26110211	12	166.5	0
26110211	13	167.292	0
26110211	14	172.857	0
26792528	1	135.857	0
26792528	2	133.217	0
26792528	3	136.2	0
26792528	4	144.667	0
26792528	5	129.333	0
26792528	6	135.769	0
26792528	7	151.25	0
26792528	8	164.333	0
26792528	9	162	0
26792528	10	133.125	0
26792528	11	143.292	0
26792528	12	139.875	0
26901851	1	115.167	0
26901851	2	132.917	0
26901851	3	133.824	0
26901851	4	129.781	0
26901851	5	135.75	0
26901851	6	140.778	0
26901851	7	157.958	0
26901851	8	151.833	0
26901851	9	142.76	0
26901851	10	145.778	0
26901851	11	158.579	0
26901851	12	160.667	0
26901851	13	142.708	0
26901851	14	139.5	0
28888041	2	115.833	0
28888041	3	126.208	0
28888041	4	151.2	0
28888041	5	147.667	0
28888041	6	143.625	0
28888041	7	159.838	0
28888041	8	157.154	0
28888041	9	155.375	0
28888041	10	158.542	0
28888041	11	135.417	0
28888041	12	127.875	0
28888041	13	131.25	0
28888041	14	123.143	0
20393299	1	159.75	0
20393299	2	142.5	0
20393299	3	144.25	0
20393299	4	175.038	0
20393299	5	163.4	0
20393299	6	159.625	0
20393299	7	165.375	0
20393299	8	176.429	0
20393299	9	161.955	0
20393299	10	186.208	0
20393299	11	185.417	0
20393299	12	180.914	0
20393299	13	121.5	0
20645052	1	132.423	0
20645052	2	147.75	0
20645052	3	192.75	0
20994976	1	106.667	0
20994976	2	95.2609	0
20994976	3	106.105	0
20994976	4	111.333	0
20994976	5	101.875	0
20994976	11	148	0
20994976	12	150.206	0
20994976	13	148.875	0
20994976	14	131.958	0
22350899	1	110.947	0
22889787	1	142.8	0
22889787	2	142.833	0
22889787	3	169.75	0
22889787	4	171	0
22889787	5	156.042	0
22889787	6	136.222	0
22889787	9	161.154	0
22889787	10	158.944	0
22889787	11	159.909	0
22889787	12	139.444	0
23195604	1	131	0
23195604	2	153.625	0
23195604	3	188.409	0
23195604	4	196.304	0
23195604	5	195	0
23195604	6	194.56	0
23195604	7	173.48	0
23195604	8	177.583	0
23195604	9	180.968	0
23195604	10	188.208	0
23195604	11	186.125	0
23195604	12	163.429	0
23195604	13	150.917	0
23195604	14	132.909	0
24110114	1	116.391	0
24110114	2	132.917	0
24110114	3	122.125	0
24110114	4	136.625	0
24110114	5	139.208	0
24110114	6	142.833	0
24110114	7	144.444	0
24110114	8	157.64	0
24110114	9	162.148	0
24110114	10	166.375	0
24110114	11	179.625	0
24110114	12	185.81	0
24110114	13	189.92	0
24110114	14	176.625	0
24962401	1	125.161	0
24962401	2	131.833	0
24962401	3	156.52	0
24962401	4	160.231	0
24962401	5	168.167	0
24962401	6	172.958	0
24962401	7	135.542	0
24962401	8	141.875	0
24962401	9	166.083	0
24962401	10	161.767	0
24962401	11	170.708	0
24962401	12	140.125	0
24962401	13	141.581	0
24962401	14	151.542	0
25160750	1	117.125	0
25160750	2	126.5	0
25160750	6	171.5	0
25160750	7	178.16	0
25160750	8	176.407	0
25160750	9	184.542	0
25160750	10	182.125	0
25160750	11	174.077	0
25160750	12	175.917	0
25160750	13	173.292	0
25160750	14	169.6	0
25247883	1	128.923	0
25247883	2	118.875	0
25247883	3	124.458	0
25247883	4	132.417	0
25247883	5	161.061	0
25247883	6	168.76	0
25247883	7	157.458	0
25247883	8	147.75	0
25247883	11	155.5	0
25247883	12	152.417	0
25247883	13	144.649	0
25247883	14	119	0
25953914	1	145.4	0
25953914	2	135.708	0
25953914	3	162.12	0
25953914	4	150.042	0
25953914	5	150.593	0
25953914	6	139.971	0
25953914	7	135.5	0
25953914	8	130.5	0
25953914	9	134	0
26112529	1	126.952	0
26112529	2	130.793	0
26112529	3	117.174	0
26112529	4	138.417	0
26112529	5	134.333	0
26112529	6	163.115	0
26112529	7	190.117	0
26112529	8	182.333	0
26112529	12	148.25	0
26112529	13	139.688	0
26112529	14	147.625	0
26913220	1	129.304	0
26913220	2	133.84	0
26913220	3	144.5	0
26913220	4	121	0
26913220	8	176.529	0
26913220	9	181.444	0
26913220	10	171.957	0
26913220	11	175.208	0
26913220	12	168.917	0
26913220	13	168.909	0
26913220	14	167.792	0
28672136	2	134.923	0
28672136	3	136.208	0
28672136	4	148.444	0
28672136	5	150.889	0
28672136	6	159.44	0
28672136	7	187.958	0
28672136	8	191.242	0
28672136	9	190.731	0
28672136	10	176	0
28672136	11	156.462	0
28672136	12	131.6	0
28672136	13	162.5	0
29056733	1	109.148	0
29056733	2	123.4	0
29056733	3	127.455	0
29056733	4	123.7	0
29056733	5	132.32	0
29056733	6	141.905	0
29751691	1	132.844	0
29751691	2	137.348	0
29751691	3	134.261	0
29751691	4	132.6	0
29751691	5	150.292	0
29751691	6	132.583	0
29751691	7	128.208	0
29751691	8	131.64	0
29751691	9	123.917	0
29751691	10	122.3	0
29751691	12	168.9	0
29751691	13	153.059	0
29751691	14	147.412	0
20482625	1	128.05	0
20482625	2	109	0
20482625	3	137.684	0
20482625	4	114.391	0
20482625	5	126.192	0
20482625	6	160.917	0
20482625	7	163.148	0
20482625	8	191	0
20482625	9	182.125	0
20482625	10	172.583	0
20482625	11	181.625	0
20482625	12	177.96	0
20482625	13	126.08	0
20482625	14	121.542	0
21221757	1	114.636	0
21221757	2	128.5	0
21221757	3	122.208	0
21221757	4	132.125	0
21221757	5	144.87	0
21221757	6	134.389	0
21905378	1	130.962	0
21905378	2	117.92	0
21905378	3	156.133	0
21905378	4	196.227	0
21905378	5	182	0
21905378	6	193.196	0
21905378	7	187.047	0
21905378	8	189.429	0
21905378	9	187.326	0
21905378	10	163.43	0
21905378	11	150	0
21905378	12	105.13	0
21946612	1	124.864	0
21946612	2	120.607	0
21946612	3	128.083	0
21946612	4	104	0
21946612	5	118	0
21946612	6	134.125	0
21946612	7	152.64	0
21946612	8	156.541	0
21946612	9	143.833	0
21946612	10	154.44	0
21946612	11	160.103	0
21946612	12	155.963	0
21946612	13	149.667	0
21946612	14	153.292	0
22706478	1	146.516	0
22706478	2	138.917	0
22706478	3	141.618	0
22706478	4	139.167	0
22706478	5	140.167	0
22706478	6	127.917	0
22706478	7	140.24	0
22706478	8	176.208	0
22706478	9	145.32	0
22706478	10	148.036	0
22706478	11	148.125	0
22706478	12	139.087	0
22706478	13	139.333	0
22706478	14	153.542	0
24762560	1	105.188	0
24762560	2	114.727	0
24762560	3	113.417	0
24762560	4	127.292	0
24762560	5	122.125	0
24762560	6	139.043	0
24762560	7	171.13	0
24762560	8	162.375	0
24762560	9	140.417	0
24762560	10	131.208	0
24762560	11	134.429	0
24937770	1	129.909	0
24937770	2	135.111	0
24937770	3	112.448	0
24937770	4	132.87	0
24937770	5	140.542	0
24937770	6	166.792	0
24937770	7	186.815	0
24937770	8	181.625	0
24937770	9	161.143	0
24937770	10	173.562	0
24937770	11	149.25	0
24937770	12	153.625	0
24937770	13	159	0
24937770	14	151.222	0
26324815	1	128.643	0
26324815	2	134.25	0
26324815	3	165.348	0
26324815	4	182.958	0
26324815	5	165.208	0
26324815	6	164.444	0
26324815	7	173.846	0
26324815	8	182.5	0
26324815	9	186.391	0
26324815	10	178.308	0
26324815	11	156.12	0
26324815	12	140.48	0
26324815	13	143.077	0
26548848	1	121.067	0
29341398	1	142.615	0
29792275	1	132.3	0
29792275	2	142.667	0
29792275	3	133	0
29792275	4	132.8	0
29792275	5	153.321	0
29792275	6	156.167	0
29792275	7	147.4	0
23051236	1	106.421	0
23051236	2	115.667	0
23051236	3	113.042	0
23051236	4	135.083	0
23051236	5	134.875	0
23051236	6	125.5	0
24825843	1	153.115	0
24825843	2	143.583	0
24825843	3	164.741	0
24825843	4	166.048	0
24825843	5	159	0
24825843	6	160.48	0
24825843	7	163.16	0
24825843	8	157.833	0
24825843	9	144.708	0
24825843	10	149.875	0
24825843	11	153.381	0
24825843	13	153.75	0
24825843	14	162.444	0
25285141	1	117.077	0
25285141	2	135.542	0
25285141	3	159.75	0
25285141	4	149.741	0
25285141	5	136.208	0
25285141	6	139.56	0
25285141	7	142.926	0
25285141	8	141.962	0
25285141	9	128.292	0
25285141	10	146.913	0
25285141	11	141.667	0
25285141	12	146.875	0
25285141	13	145.391	0
25285141	14	145.542	0
25327632	1	93.4348	0
25327632	2	107.826	0
25327632	3	120.917	0
25327632	4	128.5	0
25327632	5	130.435	0
25327632	6	126.083	0
25327632	7	130.75	0
25327632	8	125.478	0
25327632	9	133	0
25327632	10	131.957	0
26300037	1	134.762	0
26300037	2	173.333	0
26300037	3	173.24	0
26300037	4	180.792	0
26300037	5	179.484	0
26300037	6	149.231	0
26300037	7	158.12	0
26300037	8	160.192	0
26300037	9	154.577	0
26300037	10	161.148	0
26300037	11	160.12	0
26300037	12	171	0
26300037	13	169.73	0
26300037	14	163.16	0
26397173	1	103.97	0
26397173	2	109.121	0
26397173	3	114.167	0
26397173	4	147.458	0
26397173	5	143.087	0
26397173	6	186.12	0
26397173	7	180.913	0
26397173	8	181.174	0
26397173	9	183.923	0
26397173	10	188	0
26397173	11	160.333	0
26397173	12	116.417	0
26397173	14	178.842	0
27841923	1	128.231	0
27841923	2	123.542	0
27841923	3	128.923	0
27841923	4	130.523	0
27841923	5	130.962	0
27841923	6	137.269	0
27841923	7	128.179	0
27841923	8	134.333	0
27841923	9	133.042	0
27841923	10	138.022	0
27841923	11	135.405	0
27841923	12	122.148	0
27841923	13	125.2	0
27959999	1	164.833	0
27959999	2	179.731	0
27959999	3	177.333	0
27959999	4	181.708	0
27959999	5	178	0
27959999	6	139.8	0
28166872	1	111.652	0
28166872	2	99.5	0
28166872	7	126.143	0
28166872	8	105.125	0
28166872	9	115.208	0
28166872	10	113.455	0
28166872	11	128.676	0
28166872	12	118.261	0
28166872	13	119.438	0
28472353	1	116.622	0
28472353	2	109.462	0
28663708	1	133.944	0
28663708	2	136.043	0
28663708	3	138.13	0
28663708	4	122.88	0
28663708	5	156.083	0
28663708	6	169.875	0
28663708	7	165.926	0
28663708	8	152.765	0
28663708	14	140	0
20925395	1	166.211	0
20925395	2	164.75	0
20925395	3	167.5	0
20925395	7	135.083	0
20925395	8	151.208	0
20925395	9	152.714	0
21289599	1	122.667	0
21289599	2	158.625	0
21289599	3	151.083	0
21289599	4	157.88	0
21289599	5	156.735	0
21289599	6	167.4	0
21289599	7	162.755	0
21289599	8	161.905	0
21289599	9	148.4	0
21289599	10	138.458	0
21289599	11	124.083	0
21289599	12	121.458	0
21289599	13	132.25	0
21289599	14	130.708	0
21954630	1	137.5	0
21954630	2	124.586	0
21954630	3	121	0
21954630	4	131.292	0
21954630	5	147.625	0
21954630	6	148.519	0
21954630	7	134.833	0
21954630	8	141.316	0
21954630	9	133.273	0
21954630	10	130.5	0
21954630	11	124.917	0
21954630	12	124.696	0
21954630	13	142.875	0
21954630	14	136.652	0
23005471	1	112.444	0
23005471	2	124.741	0
23005471	3	129.08	0
23005471	4	121.48	0
23005471	5	125.375	0
23005471	6	127.731	0
23005471	7	114.333	0
23005471	8	106.226	0
23005471	9	110.929	0
23005471	10	125	0
23005471	11	146.125	0
23005471	12	166.417	0
23005471	13	165.3	0
23172421	1	121	0
23172421	2	142.417	0
23172421	3	157.75	0
23172421	4	156.333	0
23172421	5	188.24	0
23172421	6	194.68	0
23172421	7	193.944	0
23172421	8	186.762	0
23172421	9	179.333	0
23172421	10	158.875	0
23172421	11	130.292	0
23172421	12	99	0
23172421	13	175.429	0
23172421	14	163.792	0
23922388	1	107.632	0
23922388	2	146.125	0
23922388	3	165.625	0
23922388	4	175.708	0
23922388	5	172.958	0
23922388	6	188.81	0
23922388	7	176.167	0
23922388	8	195.353	0
23922388	9	196.958	0
23922388	10	174.583	0
23922388	11	153.931	0
23922388	12	150.208	0
23922388	13	139.08	0
23922388	14	138.875	0
24647096	1	122.333	0
24647096	2	124.458	0
24647096	3	140.25	0
24647096	4	168.708	0
24647096	5	173.667	0
24647096	6	176.84	0
24647096	7	168.333	0
24647096	8	155.333	0
26563181	1	128.478	0
26563181	2	139.677	0
26563181	8	152	0
26563181	9	140.2	0
29101127	1	150.476	0
29101127	2	173.44	0
29101127	3	182.333	0
29101127	4	204.806	0
29101127	5	162.833	0
29577504	1	146.517	0
29577504	2	137.083	0
29577504	3	141.158	0
29577504	6	175.667	0
29577504	7	164.179	0
29577504	8	182.933	0
29577504	9	182.75	0
29577504	10	165.083	0
29577504	11	166.5	0
29577504	12	152.125	0
29687644	1	104.889	0
29687644	2	110.478	0
29687644	3	110.125	0
22155026	1	136.367	0
22155026	2	120.87	0
22155026	3	141.792	0
22155026	4	136.083	0
22155026	5	152.758	0
22155026	6	150.786	0
22155026	7	144.37	0
22155026	8	135.667	0
22155026	9	150.086	0
22155026	10	137.091	0
22447439	1	124.375	0
22447439	8	147.476	0
22447439	9	145.52	0
22447439	10	126.2	0
24056393	1	146.667	0
24056393	2	173.76	0
24056393	3	174.875	0
24056393	4	165	0
24056393	6	184.75	0
24056393	7	176.192	0
24056393	8	166.375	0
24056393	9	173.667	0
24056393	10	184.042	0
24056393	11	182.25	0
24056393	12	153.926	0
24056393	13	177.833	0
24056393	14	155.708	0
24623921	1	120	0
24623921	2	137.333	0
24623921	3	155.292	0
24623921	4	158.667	0
24623921	5	160.5	0
24623921	6	153.708	0
24623921	7	152.458	0
24623921	8	151.391	0
24623921	9	145.958	0
24623921	10	129	0
25258098	1	122.047	0
25258098	2	139.429	0
25258098	3	145.542	0
25258098	4	123.333	0
25258098	5	122.542	0
25258098	6	121.375	0
25258098	7	119.783	0
26234435	1	134.545	0
26234435	2	125.208	0
26234435	3	140.5	0
26234435	4	156.417	0
26234435	5	155.92	0
26234435	6	162.417	0
26234435	7	167.375	0
26234435	8	141.875	0
26234435	9	137.958	0
26234435	10	169.412	0
29924397	1	127.682	0
29924397	2	125.417	0
29924397	3	138.933	0
29924397	4	143.333	0
29924397	5	160.143	0
29924397	6	165.292	0
29924397	7	155.5	0
29924397	8	145.4	0
29924397	9	138.958	0
29924397	10	142.792	0
29924397	11	144.083	0
29924397	12	146.875	0
29924397	13	142	0
29924397	14	131.167	0
20917927	1	142.87	0
20917927	2	137.476	0
20917927	9	171.458	0
20917927	10	162.474	0
21540008	1	124.25	0
21540008	2	130	0
21540008	6	180.8	0
21540008	7	161.72	0
21540008	8	167.727	0
21540008	9	172.5	0
21540008	10	165.542	0
21540008	11	158.125	0
21540008	12	165.833	0
21540008	13	154	0
21540008	14	156.038	0
22938866	1	110.679	0
22938866	2	126.167	0
22938866	3	125.625	0
22938866	4	122.292	0
22938866	5	120.75	0
22938866	6	113.6	0
24248353	2	115.52	0
24248353	3	121.5	0
24248353	4	125.5	0
24248353	5	130.077	0
24248353	6	142.75	0
24248353	7	147.667	0
24248353	8	134.167	0
24248353	9	134.087	0
24248353	10	143.542	0
24248353	11	130.92	0
24248353	12	127.478	0
24248353	13	124.542	0
24248353	14	136.25	0
24600287	1	133.581	0
24600287	2	146.833	0
24600287	3	153.217	0
24600287	4	165.091	0
26970650	1	110.739	0
26970650	2	130.52	0
26970650	3	124.5	0
26970650	7	170.758	0
26970650	8	173.545	0
26970650	9	181.706	0
26970650	10	173.171	0
26970650	11	176.917	0
26970650	12	143.5	0
26970650	13	178.698	0
26970650	14	168.217	0
27750553	1	129.263	0
27750553	2	139.625	0
27750553	3	146.542	0
27750553	4	140.667	0
27750553	5	134.304	0
27750553	6	137.042	0
27750553	7	122.5	0
27750553	8	118.333	0
27833976	1	135.056	0
27833976	2	137.4	0
27833976	9	170.231	0
27833976	10	172.292	0
27833976	11	163	0
27833976	12	146.375	0
27833976	13	160.25	0
27833976	14	132.125	0
28074598	1	129.545	0
28074598	2	131.714	0
28074598	3	138.143	0
28074598	4	130.032	0
28074598	5	132.349	0
28074598	6	127.241	0
28074598	7	126	0
28074598	8	128.542	0
28074598	9	121.75	0
28074598	10	127.64	0
28074598	11	128.909	0
29175477	1	124.148	0
29175477	2	137.458	0
29175477	3	146	0
29175477	4	142.429	0
29175477	11	173.222	0
29175477	12	132.444	0
29349222	1	112.758	0
29349222	2	114.9	0
29349222	3	124.667	0
29349222	4	122.32	0
29349222	5	115.407	0
29349222	6	123.688	0
29349222	7	117.407	0
29349222	8	149.188	0
29349222	9	168.237	0
29349222	10	162.37	0
29349222	11	161.261	0
29349222	12	148.448	0
29349222	13	145.733	0
29349222	14	128.8	0
29350026	1	137.95	0
29350026	2	151.846	0
29350026	3	161	0
29350026	4	154.68	0
29350026	5	138	0
29350026	6	152.115	0
29350026	7	126.191	0
29350026	8	156.458	0
29350026	9	146.708	0
29350026	10	157.538	0
29350026	11	138.571	0
20586822	1	123.833	0
20586822	2	128.679	0
20586822	3	129.64	0
20586822	4	132.583	0
20586822	5	141.214	0
20586822	6	132.714	0
20586822	7	113.684	0
20586822	8	137.333	0
20586822	9	133.5	0
20586822	10	140.583	0
22164573	1	122.364	0
22164573	2	126.917	0
22164573	3	136.3	0
22164573	5	156.55	0
22164573	6	169.231	0
22164573	7	181.542	0
22164573	8	182.5	0
22164573	9	173.174	0
22164573	10	167.25	0
22164573	11	157.214	0
22164573	12	177.968	0
22164573	13	154.25	0
22164573	14	126.579	0
24019444	1	138.407	0
24019444	2	137.583	0
24019444	3	172.083	0
24019444	4	183.25	0
24019444	5	179.542	0
24019444	6	180.577	0
24019444	7	180.5	0
24019444	8	179.192	0
24019444	9	177.208	0
24019444	10	186.292	0
24019444	11	159.804	0
24019444	12	175.375	0
24019444	13	174.208	0
24019444	14	186.333	0
26299168	1	138.636	0
26299168	2	145.5	0
26299168	3	140.625	0
26299168	4	146.75	0
26299168	5	153.583	0
26299168	6	153.677	0
26299168	7	152.48	0
26299168	8	143.08	0
27655092	1	109.6	0
27655092	2	107.636	0
27655092	5	133	0
27655092	6	133.292	0
27655092	7	125.913	0
27655092	8	139.875	0
27655092	9	143.13	0
28106791	3	173.188	0
28106791	4	183.25	0
28106791	5	168.167	0
28106791	6	165.538	0
28106791	7	173.409	0
28106791	8	180	0
28106791	9	174.12	0
28106791	10	164.96	0
28106791	11	174.909	0
28106791	12	169.4	0
28106791	13	162.72	0
28106791	14	163.208	0
28189209	1	108.579	0
28189209	2	118.167	0
28189209	3	129.708	0
28189209	4	123.053	0
28189209	9	145.217	0
28189209	10	144.455	0
29141816	4	186	0
29141816	6	171.25	0
29141816	7	163.409	0
29141816	8	166.583	0
29141816	9	188.958	0
29141816	10	176.267	0
29141816	11	179.667	0
29141816	12	170.654	0
29141816	13	175.868	0
29141816	14	174	0
29721885	2	147.4	0
29721885	3	123.125	0
29721885	4	129.808	0
29721885	5	120.958	0
29721885	6	124	0
29721885	7	133.5	0
20661298	1	111	0
20661298	2	98.25	0
22670627	1	132.6	0
22670627	2	118.25	0
22670627	3	107.167	0
22994645	1	117.737	0
22994645	2	114.933	0
22994645	3	127.182	0
23149611	1	128.32	0
23149611	2	122.542	0
23149611	3	142.29	0
23149611	4	129.423	0
23149611	5	130.625	0
23149611	6	128.958	0
23149611	7	142.885	0
23149611	8	138.792	0
23149611	9	149.542	0
23149611	10	141.458	0
23149611	11	119.241	0
23149611	12	117.438	0
23149611	13	131.444	0
23149611	14	131.75	0
23605540	5	121.476	0
23605540	6	117.625	0
23605540	7	123.667	0
23605540	8	130.167	0
23605540	9	135.739	0
23605540	10	128.263	0
23669072	1	122.889	0
23669072	2	105.857	0
23669072	3	131.417	0
23669072	4	133.75	0
23669072	5	151.273	0
23669072	6	146.042	0
23669072	7	140.6	0
23732961	1	142.062	0
23732961	2	129.64	0
23732961	3	132.679	0
23732961	4	129.44	0
23732961	5	130.542	0
23732961	6	130.583	0
23732961	7	138.741	0
23732961	8	142.097	0
23732961	9	133.458	0
23732961	10	143.757	0
23732961	11	171.12	0
23732961	12	173.375	0
23732961	13	153.583	0
23732961	14	144.636	0
24155967	1	127.773	0
24155967	2	126.8	0
24729301	1	132.625	0
24798332	1	123.356	0
24798332	2	156.25	0
24798332	3	165.917	0
24798332	4	174.208	0
24798332	5	173.478	0
24798332	6	186.13	0
24798332	7	172.958	0
24798332	8	183.591	0
24798332	9	167.208	0
24798332	10	151.217	0
24798332	11	147.25	0
24798332	12	171.522	0
25439134	1	116.778	0
25511495	1	109.833	0
25511495	2	109.407	0
25511495	3	123.696	0
27613085	1	131.655	0
27613085	2	136.231	0
27613085	3	133.043	0
27613085	4	121.68	0
27613085	5	117.167	0
27613085	6	116.143	0
27962848	1	125.071	0
27962848	2	121.375	0
27962848	3	135.917	0
27962848	4	153.625	0
27962848	5	155.958	0
27962848	6	148.375	0
27962848	7	135.792	0
27962848	8	141.917	0
28288837	1	133.633	0
28288837	2	136.136	0
28288837	3	129	0
28288837	4	147.917	0
28288837	5	151.583	0
28288837	6	153	0
28288837	7	159.25	0
28288837	8	152.375	0
28288837	9	149.92	0
28288837	10	157.773	0
28288837	11	153.154	0
29012018	1	120.217	0
29012018	2	148.542	0
29012018	3	135.417	0
29012018	4	134.125	0
29012018	5	138.583	0
29012018	6	148.625	0
29012018	7	151	0
29012018	8	134.208	0
29012018	9	145.5	0
29012018	10	135.75	0
29012018	11	138.792	0
29012018	12	125.292	0
29012018	13	139.792	0
29012018	14	124.688	0
29319179	1	124.5	0
29319179	2	121.542	0
29319179	3	130.958	0
29319179	4	114.25	0
29319179	5	115.85	0
29319179	6	120.25	0
29319179	7	101.091	0
29319179	8	98.75	0
29442455	1	127.756	0
29442455	2	132	0
29442455	3	130.261	0
29442455	4	152.917	0
29442455	6	129.417	0
29442455	7	137.75	0
29442455	8	129.462	0
29532197	1	146.091	0
29532197	2	150	0
29532197	3	153.5	0
29532197	4	153.125	0
29532197	5	154.583	0
29532197	6	152.125	0
29532197	7	162.25	0
29532197	8	160.75	0
29532197	9	160.75	0
29532197	10	161.4	0
29532197	11	147.238	0
20179837	1	131.857	0
20408101	1	133.333	0
20408101	2	131.583	0
20408101	3	127	0
20408101	4	128.9	0
20737586	1	118.469	0
20737586	2	119.708	0
20737586	3	142.583	0
20737586	4	148.5	0
20737586	5	138.174	0
20737586	6	129.13	0
20737586	7	143.375	0
20737586	8	148.542	0
20737586	9	143.423	0
20737586	10	139.958	0
20737586	11	136.792	0
20737586	12	135.292	0
20737586	13	136.692	0
20737586	14	117	0
20791466	1	133.296	0
20791466	2	135.708	0
20791466	3	141.667	0
20791466	4	143.042	0
20791466	5	149.542	0
20791466	6	147.792	0
20791466	7	132.444	0
21908688	1	129.619	0
21908688	2	136.625	0
21908688	3	144.8	0
22833374	1	117.708	0
22833374	2	127.297	0
22833374	3	131.083	0
22833374	4	136.3	0
22833374	5	129.762	0
22833374	6	134.583	0
22833374	7	127.5	0
22833374	8	125.2	0
22833374	9	119.595	0
22833374	10	120.231	0
22833374	11	117.375	0
22833374	12	112.824	0
23459333	1	132	0
23459333	2	147.64	0
23459333	3	157.611	0
24106067	1	140.593	0
24106067	2	134.739	0
24628943	1	125.375	0
24628943	2	150.25	0
24628943	3	144.611	0
25786165	1	127.81	0
25786165	6	144.75	0
25786165	7	169.619	0
25786165	8	168.783	0
25786165	9	186.917	0
25786165	10	174.692	0
25786165	11	127.583	0
25786165	12	115.812	0
26361650	1	111.029	0
26361650	2	111.977	0
26361650	3	112.292	0
26361650	4	128.417	0
26361650	5	130.241	0
26361650	6	139.458	0
26361650	7	126.174	0
26361650	8	115.348	0
26361650	9	110.312	0
27046081	1	124.111	0
27046081	2	133.042	0
27046081	3	157.958	0
27046081	4	168.75	0
27046081	5	164.625	0
27046081	6	170.708	0
27046081	7	169.194	0
27046081	8	146.125	0
27320042	1	125.273	0
27320042	2	118.542	0
27320042	3	126.25	0
27320042	4	149.174	0
27320042	5	187.458	0
27320042	6	178.875	0
27320042	7	171.583	0
27320042	8	174.174	0
27320042	9	136.593	0
27320042	10	146.13	0
27320042	11	168.5	0
28378908	1	130.087	0
28378908	2	126.875	0
28378908	3	128.083	0
28378908	4	129.042	0
28378908	5	132.625	0
28378908	6	148.083	0
28378908	7	142.111	0
28378908	8	142.522	0
28952398	1	135.242	0
28952398	2	113.75	0
28952398	3	113.6	0
29086991	1	130.9	0
29086991	2	136.042	0
29086991	3	139.625	0
29086991	4	144.917	0
29086991	5	151.308	0
29086991	6	142	0
29086991	7	140.96	0
29086991	8	144.5	0
29489618	1	118.5	0
29489618	2	116	0
29962885	1	142.75	0
29962885	2	124	0
20374164	1	141.75	0
20374164	2	164.778	0
20374164	3	159.792	0
20374164	4	166.565	0
20374164	5	171.6	0
21076962	2	148	0
21076962	3	146.875	0
21076962	4	115.522	0
21076962	5	130.25	0
21076962	6	131.833	0
21076962	7	122.16	0
21076962	8	136.714	0
21076962	9	132.783	0
21076962	10	124.958	0
21076962	11	106.615	0
22186477	1	112.667	0
22186477	2	117.92	0
22186477	3	127.292	0
22186477	4	155.25	0
22186477	5	164.231	0
22186477	6	150.5	0
22186477	7	129.5	0
24014957	1	121.897	0
24014957	2	115.28	0
24014957	3	112.571	0
24076064	1	118.316	0
24076064	2	118.583	0
24076064	3	129.75	0
24076064	4	145.458	0
24076064	5	133.833	0
24076064	6	134.308	0
24076064	7	153.038	0
24076064	8	155.875	0
24076064	9	173.522	0
24076064	10	160.48	0
24076064	11	148.538	0
24222506	1	109.6	0
24222506	2	122.333	0
24222506	3	124.217	0
24222506	4	137.208	0
24222506	5	126.176	0
24289273	13	118.333	0
24289273	14	122.125	0
25158860	1	146.545	0
25158860	2	143.381	0
25158860	3	132.061	0
25158860	4	129.25	0
25158860	5	159.714	0
25158860	6	161.28	0
25158860	7	132.75	0
25158860	8	130.606	0
25158860	9	140.917	0
25158860	10	136.72	0
25158860	11	125.652	0
25158860	12	121.571	0
25347391	1	124.733	0
25347391	2	143.417	0
25347391	3	148.045	0
25347391	4	172.786	0
25347391	5	158.931	0
25347391	6	147.6	0
25347391	10	162.4	0
25347391	11	154.958	0
25347391	12	160	0
25347391	13	141.875	0
25385589	1	115.783	0
25385589	2	134.792	0
25385589	3	142.741	0
25385589	4	161.033	0
25385589	5	147.13	0
25385589	6	156.208	0
[truncated: 1,150 more rows]
