# Supplementary material for: Neurological intervention transition model for dynamic prediction of good outcome in spontaneous subarachnoid haemorrhage
Source: Sci Rep. 2024 Jan 18;14:1584. doi: 10.1038/s41598-024-51684-6 (PMC10796364; doi:10.1038/s41598-024-51684-6)
Supplement: Supplementary file 1 — Supplementary Information. [file 41598_2024_51684_MOESM1_ESM.zip › SpO2.xlsx]

## Sheet: Sheet1
id	t	value	group
20005119	1	98.9167	0
20005119	2	99.1667	0
20005119	3	99.0833	0
20005119	4	99.3333	0
20005119	5	99.5185	0
20005119	6	99.2273	0
20005119	7	96.8571	0
20005119	8	95.9091	0
20005119	9	99.087	0
20005119	10	99.8846	0
20005119	11	99.75	0
20005119	12	100	0
20005119	13	99.8148	0
20005119	14	99.88	0
20042228	1	96.5	1
20042228	2	98.0417	1
20042228	3	98.3913	1
20042228	4	99	1
20042228	5	98.6364	1
20042228	6	99.1	1
20059464	1	95.9091	1
20059464	2	94.0435	1
20085117	1	97	0
20085117	2	98.6522	0
20085117	3	98.0833	0
20085117	4	96.9583	0
20085117	5	96.8148	0
20085117	6	97.9444	0
20085117	7	97.7368	0
20085117	8	96.5833	0
20085117	9	95.3478	0
20085117	10	95.3667	0
20085117	11	94.875	0
20085117	12	94.4583	0
20085117	13	94.2083	0
20085117	14	96.4583	0
20087917	1	97.4074	1
20087917	2	97.1667	1
20087917	3	96.375	1
20087917	4	96.9545	1
20087917	5	97.5417	1
20087917	6	96.1667	1
20087917	7	96.2609	1
20089438	1	99.4074	0
20089438	2	97.125	0
20089438	3	96.375	0
20089438	4	97.3333	0
20089438	5	97	0
20089438	6	96.7083	0
20089438	7	96.4857	0
20089438	8	97.375	0
20089438	9	99.2593	0
20089438	10	97.75	0
20089438	11	98.3333	0
20089438	12	98.35	0
20089438	13	97	0
20089438	14	96.1667	0
20134885	1	95.0952	1
20134885	2	94.2917	1
20134885	3	94.7917	1
20134885	4	95.4583	1
20134885	5	94.7917	1
20134885	6	94.44	1
20134885	7	95.6957	1
20151574	1	97.4286	1
20151574	2	97.4	1
20151574	3	97.6	1
20151574	4	97.3846	1
20151574	5	97.55	1
20151574	6	96.1429	1
20151574	7	97	1
20179837	1	94.75	0
20179837	2	92.8	0
20179837	11	95.8333	0
20179837	12	96.125	0
20179837	13	94.875	0
20179837	14	95.875	0
20196181	1	99.6111	1
20196181	2	98.875	1
20196181	3	95.1852	1
20196181	4	95.2	1
20196181	6	95.6364	1
20196181	7	97.4583	1
20196181	8	95.5833	1
20196181	9	97.2941	1
20234395	1	92.2917	0
20234395	2	91.4545	0
20234395	3	91.4167	0
20234395	4	91.0312	0
20234395	5	92.1071	0
20234395	6	93.9189	0
20234395	7	93.28	0
20234395	8	97.6591	0
20234395	9	87	0
20249508	1	97.9333	1
20268304	1	99.6364	0
20268304	2	91.375	0
20268304	3	92.72	0
20268304	4	90.5	0
20308330	1	96.8462	1
20308330	2	95.3333	1
20308330	3	97.1724	1
20308330	4	98	1
20323878	1	95.5185	1
20323878	2	96.4167	1
20323878	3	97.3636	1
20323878	4	98.7778	1
20323878	5	98.6667	1
20323878	6	98.3333	1
20323878	7	96.5455	1
20323878	8	96.0455	1
20323878	9	96	1
20331070	1	95.5625	0
20331070	2	97.2143	0
20348076	1	98.44	0
20348076	2	96.875	0
20348076	3	96.24	0
20348076	4	95.0417	0
20348076	5	95.4583	0
20348076	6	96.25	0
20348076	7	96.08	0
20348076	8	93.9167	0
20348076	9	97.3043	0
20348076	10	96.1667	0
20348076	11	97.2	0
20348076	12	95.75	0
20348076	13	97	0
20353894	1	99	0
20353894	2	71.8	0
20356668	1	95.3824	1
20356668	2	96	1
20369499	1	99.8	0
20369499	2	99.2917	0
20369499	3	99.6154	0
20374164	1	98	0
20374164	2	97.8148	0
20374164	3	97.3333	0
20374164	4	97.75	0
20374164	5	97.7917	0
20374164	6	95.625	0
20374164	7	97.913	0
20374164	8	98.7083	0
20374164	9	98.2917	0
20374164	10	98.5909	0
20374164	11	99.4348	0
20374164	12	99.1667	0
20374164	13	98.4783	0
20374164	14	98.9524	0
20388956	1	95	1
20388956	2	97.9444	1
20388956	3	98.6923	1
20388956	4	99.7895	1
20388956	5	99.2381	1
20388956	6	98.5333	1
20388956	7	98.8182	1
20393299	1	99.95	0
20393299	2	98.913	0
20393299	3	98.2917	0
20393299	4	98.7586	0
20393299	5	99.6	0
20393299	6	99.5833	0
20393299	7	99.7083	0
20393299	8	99.8929	0
20393299	9	100	0
20393299	10	100	0
20393299	11	99.8333	0
20393299	12	99.6154	0
20393299	13	99.913	0
20393299	14	99.7143	0
20401746	1	99.9545	0
20401746	2	99.8108	0
20401746	3	97.7692	0
20401746	4	97.6897	0
20401746	5	100	0
20401746	6	99.8077	0
20401746	7	98.12	0
20401746	8	97.7917	0
20401746	9	97.36	0
20401746	10	98.3333	0
20401746	11	99.5926	0
20401746	12	96.6667	0
20401746	13	96.7308	0
20401746	14	96.6875	0
20408101	1	97.619	0
20408101	2	98.25	0
20408101	3	96.125	0
20408101	4	96.7391	0
20408101	5	95.7917	0
20408101	6	96.0833	0
20408101	7	96.6	0
20408101	8	96.5417	0
20408101	9	96.625	0
20408101	10	97.6957	0
20408101	11	97.9091	0
20410940	1	97.0909	0
20410940	2	94.6667	0
20410940	3	93.3333	0
20410940	4	94.4167	0
20410940	5	95.0769	0
20410940	6	95.625	0
20410940	7	96.375	0
20410940	8	95.3182	0
20410940	9	97.2593	0
20410940	10	98.875	0
20410940	11	97.625	0
20410940	12	96.7917	0
20410940	13	98.0833	0
20410940	14	97.9583	0
20454348	1	96.7826	1
20454348	2	97.6	1
20478923	1	99.125	0
20478923	2	97.7241	0
20478923	3	99.25	0
20478923	4	98.3333	0
20478923	5	98.3333	0
20478923	6	97.375	0
20478923	7	99	0
20478923	8	98.25	0
20478923	9	97.4286	0
20482625	1	99.05	0
20482625	2	96.2632	0
20482625	3	98.7143	0
20482625	4	99.8696	0
20482625	5	99.9615	0
20482625	6	100	0
20482625	7	99.9231	0
20482625	8	98.2083	0
20482625	9	97.0417	0
20482625	10	96.875	0
20482625	11	96.25	0
20482625	12	98.52	0
20482625	13	98.6522	0
20482625	14	97.7083	0
20483724	1	99.8696	0
20483724	2	97.6522	0
20483724	3	96.5	0
20483724	4	98.2083	0
20483724	5	99.3636	0
20483724	6	98.72	0
20483724	7	98.5385	0
20483724	8	99.32	0
20483724	9	99.875	0
20483724	10	99.6176	0
20483724	11	99.3333	0
20483724	12	98.9583	0
20483724	13	99.1724	0
20483724	14	96.5556	0
20495450	1	98.6957	0
20495450	2	97.7143	0
20495450	3	96.1667	0
20495450	4	98.5	0
20495450	5	97.4583	0
20495450	6	98.4412	0
20495450	7	99.5833	0
20495450	8	99.3548	0
20495450	9	99.913	0
20495450	10	99.75	0
20495450	11	99.4167	0
20495450	12	98.9583	0
20495450	13	99	0
20495450	14	99.1538	0
20497882	1	97.7826	0
20497882	2	99.6667	0
20497882	3	98.6842	0
20514502	1	98.9143	1
20514502	2	97.875	1
20514502	3	95.4074	1
20514502	4	97.1	1
20514502	5	96.4483	1
20514502	6	97.5417	1
20514502	7	96.5833	1
20514502	8	96.4583	1
20514502	9	97.04	1
20514502	10	97.6087	1
20514502	11	99.9474	1
20528432	1	95.1765	0
20528432	2	97.2	0
20585363	1	95.76	1
20585363	2	95.875	1
20585363	3	96.2083	1
20585363	4	96.6923	1
20585363	5	94.8	1
20586822	1	99.05	0
20586822	2	99.7857	0
20586822	3	99.4	0
20586822	4	99.7083	0
20586822	5	99.6786	0
20586822	6	99.5926	0
20586822	7	98.875	0
20586822	8	98.44	0
20586822	9	98.6667	0
20586822	10	98.0526	0
20586822	11	96	0
20636041	1	95.1667	1
20636041	2	96.55	1
20644811	1	97.9524	1
20644811	2	97.381	1
20644811	3	99	1
20645052	1	99.7692	0
20645052	2	95.9167	0
20645052	3	95.875	0
20645052	4	95.8333	0
20645052	5	94.3103	0
20645052	6	95.5417	0
20645052	7	93.2	0
20647389	1	97.8333	1
20647389	2	96.7	1
20661298	1	95.9091	0
20661298	2	94.7917	0
20661298	3	96.1579	0
20661298	4	97.1429	0
20661298	5	96.5263	0
20661298	6	96.1	0
20661298	7	95.75	0
20661298	8	94.75	0
20661298	9	95.0909	0
20661298	10	96.6842	0
20661298	11	96	0
20661298	12	96.7778	0
20661298	13	97.7222	0
20661298	14	97.5556	0
20668478	2	98.5769	1
20668478	3	96.4	1
20668478	4	95.1667	1
20668478	5	97.875	1
20668478	6	97.6667	1
20668478	7	98.4583	1
20668478	8	97.6087	1
20668478	9	95.8095	1
20668478	10	95.8	1
20675727	1	94.12	1
20675727	2	95.25	1
20675727	3	94.8261	1
20675727	4	94.2917	1
20675727	5	94.7083	1
20675727	6	95.5556	1
20676389	1	95.9545	0
20676389	2	95.625	0
20676389	3	95	0
20676389	4	94.1667	0
20676389	5	95.5833	0
20676389	6	96.125	0
20676389	7	94.2	0
20676389	8	94.55	0
20676389	9	95	0
20676389	10	95.9	0
20676389	11	94.6923	0
20676389	12	96.1667	0
20676389	13	96	0
20711424	1	95.64	1
20711424	2	95.6	1
20720471	1	97.9412	0
20720471	2	96.92	0
20720471	3	96.7826	0
20720471	4	97.2	0
20720471	5	97.9583	0
20720471	6	97.1667	0
20720471	7	97.1667	0
20720471	8	96.087	0
20720471	9	95.3846	0
20720471	10	95.3793	0
20720471	11	97.0667	0
20720471	12	98.92	0
20720471	13	96.75	0
20720471	14	96.75	0
20737586	1	95.6286	0
20737586	2	93.6667	0
20737586	3	94.6667	0
20737586	4	94.5385	0
20737586	5	95.0588	0
20737586	6	96.3	0
20737586	7	97.28	0
20737586	8	97.4091	0
20737586	9	97.3462	0
20737586	10	97.5	0
20737586	11	98.125	0
20737586	12	97.4583	0
20737586	13	98.0833	0
20737586	14	98	0
20763931	1	98.8148	0
20763931	2	99.5833	0
20763931	3	98.2917	0
20763931	4	96.6	0
20791466	1	99.9429	0
20791466	2	97.0417	0
20791466	3	96.75	0
20791466	4	96.3333	0
20791466	5	96.5417	0
20791466	6	96.25	0
20791466	7	96.0833	0
20791466	8	96.9583	0
20791466	9	96.0833	0
20791466	10	95.5	0
20791466	11	96.125	0
20791466	12	96.963	0
20791466	13	96.6667	0
20791466	14	98.0476	0
20801859	1	95.875	1
20801859	2	96.8571	1
20801859	3	97	1
20878630	1	98.8214	0
20878630	2	99.8889	0
20878630	3	99.0417	0
20878630	4	99.2333	0
20878630	5	98.625	0
20878630	6	97.1667	0
20878630	7	96.6667	0
20878630	8	97.5833	0
20878630	9	97.75	0
20878630	10	98.3913	0
20878630	11	98.3333	0
20878630	12	97.3462	0
20878630	13	97.875	0
20878630	14	97.5833	0
20880069	1	95.1852	1
20880069	2	96.2	1
20880069	3	96.95	1
20880069	4	97.3077	1
20897880	1	95.32	0
20897880	2	96.8333	0
20897880	3	96.9677	0
20897880	4	96.84	0
20897880	5	98.4091	0
20897880	6	98.0833	0
20897880	7	98.9	0
20897880	8	97.0435	0
20897880	9	98.2381	0
20897880	10	93.7917	0
20897880	11	98.25	0
20897880	12	100	0
20916211	1	97.2759	1
20916211	2	97.875	1
20916211	3	96.4583	1
20916211	4	96.0833	1
20916211	5	97.9583	1
20916211	6	98.625	1
20916211	7	97.8333	1
20916211	8	98.5833	1
20916211	9	99	1
20916211	10	98.5833	1
20916211	11	98.1111	1
20917927	1	95.8696	0
20917927	2	94.5	0
20917927	3	95.7917	0
20917927	4	95.2941	0
20917927	5	96.52	0
20917927	6	96.4583	0
20917927	7	98.25	0
20917927	8	96.64	0
20917927	9	95.88	0
20917927	10	96.2083	0
20917927	11	95.5417	0
20917927	12	95.7826	0
20917927	13	96.1667	0
20917927	14	95.7083	0
20925395	1	99.25	0
20925395	2	97.4583	0
20925395	3	97.75	0
20925395	4	99.68	0
20925395	5	99.7368	0
20925395	6	99.8333	0
20925395	7	99.9545	0
20925395	8	98.95	0
20925395	9	97.75	0
20925395	10	98.6667	0
20925395	11	99	0
20925395	12	98.4737	0
20925395	13	99.1111	0
20925395	14	98	0
20932748	1	98.24	0
20932748	2	98.0435	0
20932748	3	98.5	0
20932748	4	95.5417	0
20932748	5	93.5882	0
20942500	1	97.037	1
20942500	2	95.0833	1
20942500	3	96.5417	1
20942500	4	96.9167	1
20942500	5	94.5417	1
20942500	6	94.875	1
20942500	7	96.5833	1
20942500	8	97.8636	1
20942500	9	95.7083	1
20942500	10	96.1875	1
20942500	11	96.375	1
20942500	12	96.0833	1
20942500	13	95.875	1
20963921	1	95.4286	1
20963921	2	94.9412	1
20963921	3	94.75	1
20963921	4	95.5	1
20963921	5	96.25	1
20980030	1	96.3793	1
20980030	2	95.2083	1
20980030	3	96.2	1
20980030	4	95.5909	1
20994976	1	99.15	0
20994976	2	95.4583	0
20994976	3	94.6	0
20994976	4	95.5	0
20994976	5	95.6	0
20994976	6	96.9167	0
20994976	7	96.1667	0
20994976	8	96.4167	0
20994976	9	95.1481	0
20994976	10	94.84	0
20994976	11	95.3478	0
20994976	12	95.6765	0
20994976	13	94.3333	0
20994976	14	95.4583	0
21004418	1	100	1
21004418	2	97.5833	1
21004418	3	93.1304	1
21004418	4	93.5	1
21004418	5	93.4167	1
21004418	6	94.5833	1
21004418	7	92.9167	1
21004418	8	94.0417	1
21004418	9	94.2917	1
21004418	10	93.375	1
21004418	11	95.6875	1
21042724	4	94.8077	1
21042724	5	93.7083	1
21042724	6	94.375	1
21062142	1	99.8	0
21062142	2	100	0
21062142	3	100	0
21062142	4	100	0
21062142	5	97.125	0
21062142	6	95.2083	0
21062142	7	98.0417	0
21062142	8	99.4583	0
21062142	9	99.3793	0
21062142	10	99.9167	0
21062142	11	99.8929	0
21062142	12	99.9583	0
21062142	13	99.72	0
21062142	14	98.9583	0
21076962	1	98.75	0
21076962	2	99.381	0
21076962	3	98.7917	0
21076962	4	98.4091	0
21076962	5	98.2917	0
21076962	6	99.1667	0
21076962	7	99.16	0
21076962	8	98.3333	0
21076962	9	97.8696	0
21076962	10	98.6667	0
21076962	11	98.7727	0
21077260	1	99.9091	0
21077260	2	99.5833	0
21077260	3	98.2083	0
21077260	4	97.2917	0
21077260	5	96.875	0
21077260	6	98.375	0
21077260	7	98.7917	0
21077260	8	98.3226	0
21077260	9	98.087	0
21077260	10	96.75	0
21077260	11	96.875	0
21077260	12	97.6667	0
21077260	13	98.9583	0
21077260	14	98.3913	0
21083287	2	96.0714	1
21083287	3	95.9167	1
21083287	4	94.7391	1
21097398	1	95.4211	1
21097398	2	93.75	1
21141565	1	97.28	0
21141565	2	97.5	0
21141565	3	97	0
21141565	4	96.6	0
21141565	5	97.375	0
21141565	6	97.3	0
21141565	7	97.2857	0
21141565	8	97.4167	0
21141565	9	96.625	0
21201652	1	95.7	1
21201652	2	97.5556	1
21201652	3	98.75	1
21207224	1	94.2	0
21207224	2	95.5714	0
21212718	1	97.875	0
21212718	2	97.4167	0
21212718	3	95.8333	0
21212718	4	95.5217	0
21212718	5	96.3636	0
21212718	6	97.3333	0
21212718	7	98.6154	0
21212718	8	99.2308	0
21212718	9	98	0
21212718	10	98.2174	0
21212718	11	97.625	0
21212718	12	97.5143	0
21212718	13	99	0
21212718	14	97.7391	0
21221757	1	99.64	0
21221757	2	99.8182	0
21221757	3	99.375	0
21221757	4	98.68	0
21221757	5	98.5741	0
21221757	6	99.25	0
21221757	7	98.1154	0
21221757	8	99.0417	0
21221757	9	98.72	0
21221757	10	99.32	0
21221757	11	99.3077	0
21221757	12	98.9091	0
21221757	13	99.375	0
21221757	14	99.5714	0
21222658	1	97.5909	1
21222658	2	95.7143	1
21226005	1	94	1
21226005	2	96.4286	1
21226005	3	96.7143	1
21226005	4	97.2	1
21226005	5	98.3333	1
21242637	1	97.5185	1
21242637	2	96.7083	1
21242637	3	96.6667	1
21242637	4	96.2174	1
21253784	1	97.2857	0
21253784	2	96	0
21253784	3	95.4737	0
21259204	1	99.0556	1
21259204	2	93.875	1
21259204	3	94.25	1
21259204	4	94.75	1
21259204	5	96.0833	1
21259204	6	97	1
21259204	7	96.0833	1
21259204	8	95.7857	1
21259204	9	96.4167	1
21259204	10	96.3684	1
21259204	11	96.8182	1
21259204	12	98.6	1
21261973	1	97.6296	1
21261973	2	97.625	1
21261973	3	97.6667	1
21261973	4	97.1765	1
21261973	5	97.1667	1
21261973	6	97.0909	1
21263921	1	97	1
21285892	1	98.1786	0
21285892	2	99.0833	0
21285892	3	98.75	0
21285892	4	98.96	0
21285892	5	98.0435	0
21285892	6	99.4583	0
21285892	7	99.875	0
21285892	8	99.7917	0
21285892	9	90.1667	0
21287757	1	98.1364	0
21287757	2	96.2917	0
21287757	3	97.7083	0
21287757	4	96.5357	0
21287757	5	97.4783	0
21287757	6	97.7083	0
21287757	7	97.5417	0
21287757	8	97.2	0
21287757	9	97.1739	0
21287757	10	98.2083	0
21287757	11	99.2083	0
21287757	12	99.4583	0
21287757	13	97.9643	0
21287757	14	97.52	0
21289599	1	99.381	0
21289599	2	96.3333	0
21289599	3	96.125	0
21289599	4	95.8	0
21289599	5	96.0588	0
21289599	6	95.6604	0
21289599	7	96.4127	0
21289599	8	95.9535	0
21289599	9	98.5833	0
21289599	10	99.125	0
21289599	11	98.75	0
21289599	12	98	0
21289599	13	97.875	0
21289599	14	96.5833	0
21297933	1	95.52	1
21297933	2	94.5417	1
21297933	3	93.7917	1
21297933	4	96.4583	1
21297933	5	94.5417	1
21297933	6	95.1429	1
21297933	7	94.2	1
21317539	4	92.3333	1
21323725	1	99.2381	1
21323725	2	97.5417	1
21323725	3	97.7391	1
21323725	4	98.2917	1
21323725	5	97.3333	1
21323725	6	97.56	1
21323725	7	98.1304	1
21323725	8	99.55	1
21323725	9	99.6667	1
21323725	10	99.3333	1
21359984	1	100	0
21359984	2	100	0
21359984	3	99.7917	0
21359984	4	99.84	0
21359984	5	99.9583	0
21359984	6	91.75	0
21359984	7	62.6667	0
21376157	1	94.2759	1
21376157	2	94.9583	1
21376157	3	95.48	1
21376157	4	94.2917	1
21376157	5	95.4545	1
21376157	6	95.1	1
21376157	7	97.3929	1
21376157	8	97.2	1
21432164	1	98.2647	1
21432164	2	97.2727	1
21461671	1	92.8696	1
21461671	2	94	1
21501769	1	98.5	1
21501769	2	97.2083	1
21501769	3	98.4	1
21538900	1	99.087	1
21538900	2	98.8235	1
21540008	1	99.5294	0
21540008	2	97.5417	0
21540008	3	96.125	0
21540008	4	96.625	0
21540008	5	95.2414	0
21540008	6	95.4583	0
21540008	7	98.56	0
21540008	8	99.9394	0
21540008	9	99.875	0
21540008	10	97.2083	0
21540008	11	96.875	0
21540008	12	97.2917	0
21540008	13	98.6	0
21540008	14	98.9259	0
21575545	1	98.875	1
21575545	2	97.1739	1
21575545	3	97.5385	1
21575545	4	97.6	1
21575545	5	98.875	1
21578548	1	97.24	0
21578548	2	97.8889	0
21578548	3	96.3636	0
21578548	4	97.375	0
21578548	5	98.2727	0
21578548	11	95.2143	0
21578548	12	95	0
21578548	13	99.7	0
21578548	14	98	0
21594949	1	94.4286	1
21601982	1	99.9773	0
21601982	2	98.8519	0
21601982	3	98.4286	0
21611540	1	97.75	0
21611540	2	93.92	0
21611540	3	96.5	0
21611540	4	91.85	0
21652381	1	99.9412	1
21652381	2	100	1
21652381	3	100	1
21652381	4	99.6667	1
21698913	1	94.619	1
21698913	2	95.6667	1
21758834	1	97.6	0
21758834	2	97.25	0
21758834	3	95.04	0
21758834	4	95.76	0
21758834	5	96.64	0
21758834	6	95.0417	0
21758834	7	95.1667	0
21758834	8	95.2083	0
21758834	9	95.5	0
21758834	10	97.0417	0
21758834	11	98.0417	0
21758834	12	97.6364	0
21758834	13	97.625	0
21758834	14	96.2917	0
21764648	1	97.5217	1
21764648	2	98.2083	1
21764648	3	97.4348	1
21764648	4	96.0909	1
21764648	5	97.25	1
21764648	6	98.6667	1
21764648	7	98.3	1
21764648	8	98.25	1
21764648	9	98.5556	1
21817201	1	98.3	1
21817201	2	95.8261	1
21817201	3	97	1
21817201	4	96	1
21817201	5	94.7083	1
21817201	6	95.5217	1
21817201	7	94.0455	1
21823187	1	94.5238	1
21843080	1	93.6522	1
21843080	2	93.2917	1
21843080	3	95.5172	1
21843080	4	96.6667	1
21843080	5	97.3333	1
21843080	6	95.2083	1
21843080	7	95.6087	1
21843080	8	97.15	1
21843080	9	97.3333	1
21865572	1	98.8696	0
21865572	2	98.3571	0
21865572	3	97.6667	0
21865572	4	97.1538	0
21865572	5	98.7083	0
21865572	6	99	0
21865572	7	99	0
21865572	8	99.4286	0
21865572	9	99.3333	0
21865572	10	98.3103	0
21865572	11	99	0
21865572	12	97.75	0
21865572	13	98.0833	0
21865572	14	97.3913	0
21876540	1	99.3559	1
21876540	2	97.2083	1
21876540	3	97.625	1
21876540	4	99.0667	1
21876540	5	98.3333	1
21876540	6	98	1
21876540	7	97.7692	1
21876540	8	97	1
21876540	9	99.6667	1
21876540	10	98.5385	1
21876540	11	98.6	1
21878501	1	98.7419	0
21878501	2	98	0
21878501	3	98.0417	0
21878501	4	97.4783	0
21878501	5	98.7083	0
21878501	6	95.84	0
21878501	7	96.7273	0
21878501	8	98.2692	0
21878501	9	97.5	0
21878501	10	99.129	0
21878501	11	99.5455	0
21878501	12	97.5667	0
21878501	13	97.92	0
21878501	14	97.1	0
21899375	1	96.4762	1
21899375	2	97.7647	1
21900706	1	99.9583	0
21900706	2	99.375	0
21900706	3	99.7917	0
21900706	4	99.0417	0
21900706	5	97.7143	0
21900706	6	97.0833	0
21900706	7	98.4583	0
21900706	8	99.5417	0
21900706	9	98.48	0
21900706	10	98	0
21900706	11	99.4167	0
21900706	12	99.5417	0
21900706	13	98.9167	0
21900706	14	99.8333	0
21905378	1	95.3846	0
21905378	2	99.7308	0
21905378	3	97.4231	0
21905378	4	98.8571	0
21905378	5	99.2857	0
21905378	6	99.5217	0
21905378	7	99.1667	0
21905378	8	98.5185	0
21905378	9	98.6977	0
21905378	10	98.0426	0
21905378	11	97.4375	0
21905378	12	98.4167	0
21905378	13	98.381	0
21905378	14	98.2857	0
21908688	1	97.9545	0
21908688	2	96.0833	0
21908688	3	97	0
21908688	4	98.5417	0
21908688	5	98.3333	0
21908688	6	97.5417	0
21908688	7	97.5833	0
21908688	8	97.0833	0
21908688	9	97.875	0
21908688	10	97.2609	0
21908688	11	96.2222	0
21944638	1	98.8636	0
21944638	2	99.6071	0
21944638	3	97.8077	0
21944638	4	51	0
21946612	1	96.069	0
21946612	2	99.1034	0
21946612	3	99.9167	0
21946612	4	100	0
21946612	5	99.9231	0
21946612	6	99.6667	0
21946612	7	99.96	0
21946612	8	99.9722	0
21946612	9	99.96	0
21946612	10	99.9615	0
21946612	11	99.9667	0
21946612	12	99.9259	0
21946612	13	99.8333	0
21946612	14	100	0
21954630	1	99.3125	0
21954630	2	98.8833	0
21954630	3	100	0
21954630	4	99.875	0
21954630	5	99.375	0
21954630	6	97	0
21954630	7	97.125	0
21954630	8	98	0
21954630	9	97.0882	0
21954630	10	97.875	0
21954630	11	98.4167	0
21954630	12	99.0435	0
21954630	13	99.0938	0
21954630	14	97.3478	0
21955140	1	94.7333	0
21955140	2	92.24	0
21955140	3	95.3529	0
21955140	4	97.2083	0
21955140	5	97.5385	0
21955140	6	98.1111	0
21955140	7	98.7812	0
21955140	8	90.9565	0
21955140	9	78	0
21958955	1	99.3462	0
21958955	2	98.0833	0
21958955	3	97.4167	0
21958955	4	98.0417	0
21958955	5	98.6667	0
21958955	6	97.75	0
21958955	7	97.2917	0
21958955	8	99.0667	0
21958955	9	99.0952	0
21958955	10	98.375	0
21958955	11	98.08	0
21958955	12	96.0833	0
21958955	13	97.875	0
21958955	14	95.4167	0
21970111	1	97.8571	0
21970111	2	99.7083	0
21970111	3	98.7917	0
21970111	4	98.9583	0
21970111	5	100	0
21970111	6	100	0
21970111	7	99.7727	0
21970111	8	98.125	0
21970111	9	98.7879	0
21970111	10	98.9	0
21970111	11	96.6111	0
22032476	1	95	0
22032476	2	71.9524	0
22043416	1	94.7692	0
22043416	2	94.7917	0
22043416	3	95.0417	0
22043416	4	96.2857	0
22043416	5	98	0
22071375	1	96.4545	1
22071375	2	95.48	1
22071375	3	95.4688	1
22071375	4	93.4737	1
22071375	5	93.3846	1
22071375	6	93.75	1
22073462	1	99.1596	0
22073462	2	99.4118	0
22080098	1	95.0385	1
22080098	2	93.9167	1
22080098	3	94.875	1
22080098	4	92.9524	1
22080098	5	95	1
22080098	6	96.25	1
22080098	7	97.76	1
22080098	8	96.0909	1
22080098	9	98.0714	1
22080098	10	98	1
22133932	1	97.1154	0
22133932	2	97.1818	0
22146004	1	96.6538	1
22146004	2	97.2273	1
22146004	3	96.4167	1
22146004	4	95.3333	1
22152100	1	97.2727	0
22152100	2	97.1667	0
22152100	3	96.375	0
22152100	4	96.9167	0
22152100	5	96.25	0
22152100	6	95.9583	0
22152100	7	96.4348	0
22152100	8	95.0833	0
22152100	9	96.5	0
22152100	10	97.4583	0
22152100	11	98.6667	0
22152100	12	99.16	0
22152100	13	99.4348	0
22152100	14	100	0
22155026	1	100	0
22155026	2	99.48	0
22155026	3	98.5	0
22155026	4	99.7083	0
22155026	5	99.6364	0
22155026	6	99.7857	0
22155026	7	99.8077	0
22155026	8	99.7917	0
22155026	9	99.4545	0
22155026	10	98.6571	0
22155026	11	97.5806	0
22155026	12	97.75	0
22161815	1	99.64	0
22161815	2	99.5417	0
22161815	3	99.28	0
22161815	4	99.3846	0
22161815	5	99.04	0
22161815	6	98.32	0
22161815	7	98.625	0
22161815	8	98.7826	0
22161815	9	96.9	0
22164573	1	99.28	0
22164573	2	95.625	0
22164573	3	96.25	0
22164573	4	96.9583	0
22164573	5	96.2083	0
22164573	6	97	0
22164573	7	98.381	0
22164573	8	98.7143	0
22164573	9	96	0
22164573	10	97	0
22164573	11	98.2222	0
22164573	12	97.7273	0
22164573	13	98.1818	0
22164573	14	97.3846	0
22186477	1	95.5	0
22186477	2	95.56	0
22186477	3	94.7083	0
22186477	4	96	0
22186477	5	97.4231	0
22186477	6	98.2917	0
22186477	7	99.08	0
22186477	8	99.2917	0
22186477	9	99.7222	0
22186477	10	99.4595	0
22186477	11	99	0
22186477	12	98.7083	0
22186477	13	99.0833	0
22186477	14	99.1538	0
22186715	1	99.875	0
22186715	2	99.375	0
22186715	3	95.88	0
22186715	4	95.3143	0
22186715	5	95.76	0
22186715	6	96.375	0
22186715	7	97.16	0
22186715	8	95.625	0
22186715	9	96.0435	0
22186715	10	96.1538	0
22186715	11	97.1667	0
22186715	12	93.9444	0
22186715	13	95.3478	0
22186715	14	96.1765	0
22211014	1	98.8667	1
22211014	2	98.8571	1
22227643	1	99.9286	1
22227643	2	98.9375	1
22227643	3	99.04	1
22227643	4	97.375	1
22227643	5	95.9167	1
22255704	1	97.0645	1
22255704	2	96.3333	1
22255704	3	95.6522	1
22255704	4	95.3478	1
22255704	5	95.1	1
22255704	6	94.8947	1
22255704	7	95.0333	1
22255704	8	95.0556	1
22255704	9	95.1905	1
22255704	10	94.5	1
22268664	1	95.7778	1
22268664	2	97.9524	1
22268664	3	98.2632	1
22268664	4	97	1
22269972	1	99.5526	0
22269972	2	99.1429	0
22269972	3	89	0
22285239	1	98.56	1
22285239	2	99	1
22285239	3	98.4	1
22307325	1	100	0
22307325	2	100	0
22307325	3	99.3478	0
22307325	4	86.2692	0
22309443	1	99.2727	0
22309443	2	98.8857	0
22309443	3	98.8333	0
22309443	4	98.8333	0
22309443	5	98.6087	0
22309443	6	98.2917	0
22309443	7	93.3333	0
22309443	8	63.4545	0
22314203	1	96.4286	1
22314203	2	96.6154	1
22319776	1	93.9615	1
22319776	2	94.0417	1
22319776	3	94.5	1
22320750	1	97.25	0
22320750	2	97.8519	0
22339886	1	95.625	1
22339886	2	94.1429	1
22339886	3	95.0417	1
22339886	4	95.625	1
22339886	5	97.0417	1
22339886	6	97.15	1
22339886	7	98	1
22339886	8	97.375	1
22339886	9	98.1	1
22339886	10	97.8571	1
22344130	1	98	1
22344130	2	97.0417	1
22344130	3	97.6957	1
22344130	4	98.625	1
22344130	5	99.3333	1
22344130	6	97.7727	1
22344130	7	96.0476	1
22344130	8	97	1
22350899	1	99.8636	0
22350899	2	98.625	0
22350899	3	97.7083	0
22350899	4	97.7083	0
22350899	5	97.4348	0
22350899	6	98.4167	0
22350899	7	98.25	0
22350899	8	98.88	0
22350899	9	99.5833	0
22350899	10	99.15	0
22350899	11	98.875	0
22350899	12	98.9583	0
22350899	13	99.625	0
22350899	14	99.4545	0
22379934	1	99.3214	0
22379934	2	99.5417	0
22379934	3	97.16	0
22379934	4	95.0417	0
22379934	5	95.5833	0
22379934	6	98.16	0
22379934	7	96.9167	0
22379934	8	97.4545	0
22379934	9	96.8846	0
22379934	10	97.2917	0
22379934	11	97.8333	0
22379934	12	98.875	0
22379934	13	98.25	0
22379934	14	98	0
22411202	1	95.1739	1
22411202	2	97.6667	1
22411202	3	97.7917	1
22411202	4	98.04	1
22411202	5	97.1429	1
22424709	1	99.28	1
22424709	2	99.04	1
22424709	3	98.375	1
22424709	4	99.625	1
22424709	5	98.76	1
22424709	6	99.125	1
22447439	1	95.4231	0
22447439	2	96.2917	0
22447439	3	96.375	0
22447439	4	96.9583	0
22447439	5	97.125	0
22447439	6	95.0833	0
22447439	7	95.0417	0
22447439	8	96.3214	0
22447439	9	96.9286	0
22447439	10	97.32	0
22447439	11	95.9167	0
22447439	12	95.92	0
22447439	13	98	0
22447439	14	97.7308	0
22451208	1	93.4483	1
22451208	2	92	1
22462048	1	98.1154	1
22462048	2	97.375	1
22462048	3	97.2	1
22466353	1	94.5862	0
22466353	2	94.84	0
22466353	3	95.2	0
22466353	4	95.2083	0
22466353	5	94.625	0
22466353	6	95.625	0
22466353	7	95.2083	0
22466353	8	96	0
22482068	1	99.963	0
22482068	2	99.1667	0
22482068	3	97.4773	0
22482068	4	99.8333	0
22482068	5	93	0
22552604	1	99.1818	0
22552604	2	99.2083	0
22552604	3	95.9286	0
22552604	4	99.381	0
22552604	5	98.5476	0
22552604	6	98.093	0
22552604	7	98.5263	0
22552604	8	97.6087	0
22552604	9	97.375	0
22552604	10	96.375	0
22552604	11	99.3103	0
22552604	12	98.2	0
22552604	13	99.1538	0
22552604	14	98.12	0
22557609	1	96.5652	0
22557609	2	98.32	0
22557609	3	99.0833	0
22557609	4	98.3636	0
22557609	5	95.8148	0
22557609	6	96.3529	0
22557609	7	96.6071	0
22557609	8	96.1852	0
22557609	9	98.2759	0
22557609	10	99.5714	0
22557609	11	99.16	0
22557609	12	98.6154	0
22557609	13	100	0
22557609	14	98.72	0
22559295	1	96.3226	1
22559295	2	95.375	1
22559295	3	97.6667	1
22559510	1	99.0294	0
22559510	2	94	0
22559510	3	94.6087	0
22559510	4	96.44	0
22559510	5	96.25	0
22559510	6	97	0
22559510	7	98.2174	0
22559510	8	97.6	0
22559510	9	96.5	0
22559510	10	97.0909	0
22559510	11	97	0
22559510	12	97.8333	0
22559510	13	97.68	0
22559510	14	97.0833	0
22568197	1	96.8333	1
22568197	2	95.12	1
22568197	3	96.2308	1
22568197	4	95.6667	1
22568197	5	95.6667	1
22568197	6	96.4	1
22582065	1	98.4667	0
22582065	2	99.5789	0
22584547	1	94.8696	0
22584547	2	96.44	0
22584547	3	95.5	0
22584547	4	94.88	0
22584547	5	94.1667	0
22584547	6	93.8387	0
22584547	7	94.2593	0
22584547	8	98.6562	0
22584547	9	96.2083	0
22584547	10	96.875	0
22584547	11	97.4091	0
22584547	12	97.4583	0
22584547	13	96.9167	0
22584547	14	97.4167	0
22592667	1	97.1875	1
22592667	2	97.2222	1
22613316	1	98.4167	0
22613316	2	97.7826	0
22613316	3	96.5417	0
22613316	4	96.4231	0
22613316	5	86	0
22633810	1	98.88	1
22633810	2	97.375	1
22633810	3	94.3333	1
22670627	1	98.7143	0
22670627	2	99.087	0
22670627	3	97.375	0
22670627	4	96.7778	0
22670627	5	99.8333	0
22670627	6	99.3333	0
22670627	7	98.375	0
22670627	8	97.75	0
22670627	9	97.5652	0
22670627	10	98.913	0
22670627	11	98.2083	0
22670627	12	97.2258	0
22670627	13	98.1667	0
22670627	14	97.8421	0
22677686	1	96.9048	1
22677686	2	96.5417	1
22677686	3	96.16	1
22677686	4	97.875	1
22677686	5	98.3043	1
22677686	6	100	1
22677686	7	98.1429	1
22677686	8	275.8	1
22677686	9	100	1
22706478	1	98.3	0
22706478	2	99.5	0
22706478	3	96.2121	0
22706478	4	96.3333	0
22706478	5	95.0417	0
22706478	6	96.1667	0
22706478	7	94.56	0
22706478	8	94.375	0
22706478	9	96.84	0
22706478	10	98.6786	0
22706478	11	98.8333	0
22706478	12	97.087	0
22706478	13	97.9583	0
22706478	14	98.625	0
22710935	1	97.2609	1
22710935	2	96.2727	1
22793567	1	97.96	0
22793567	2	94.0833	0
22793567	3	56.1429	0
22815668	1	96.8571	1
22815668	2	98.1613	1
22815668	3	99.6667	1
22819024	1	99.0417	0
22819024	2	99.36	0
22819024	3	97.7391	0
22819024	4	99.9167	0
22819024	5	99.9583	0
22819024	6	100	0
22819024	7	99.5	0
22819024	8	99.6818	0
22819024	9	99.88	0
22819024	10	99.8846	0
22819024	11	99.7037	0
22819024	12	99.7083	0
22819024	13	99.6667	0
22819024	14	99	0
22833374	1	97.9362	0
22833374	2	96.7297	0
22833374	3	96.4167	0
22833374	4	96.5455	0
22833374	5	97.1905	0
22833374	6	99.4167	0
22833374	7	99.2692	0
22833374	8	97.5	0
22833374	9	95.3077	0
22833374	10	97.6923	0
22833374	11	98.4167	0
22833374	12	99.5833	0
22833374	13	99.125	0
22833374	14	99	0
22838118	1	99.2273	0
22838118	2	97.375	0
22838118	3	97.84	0
22838118	4	97.4286	0
22838118	5	95.6667	0
22838118	6	96.75	0
22838118	7	95.625	0
22838118	8	93.8696	0
22838118	9	95.125	0
22838118	10	95.6	0
22838118	11	94.9259	0
22838118	12	94.75	0
22838118	13	95.36	0
22838118	14	96.6957	0
22850180	1	97.8421	1
22889787	1	98.8148	0
22889787	2	97.4167	0
22889787	3	97.25	0
22889787	4	98.7917	0
22889787	5	97.7083	0
22889787	6	94.875	0
22889787	7	97.92	0
22889787	8	97.75	0
22889787	9	98.5385	0
22889787	10	99	0
22889787	11	98.2258	0
22889787	12	97.1667	0
22889787	13	97.3333	0
22889787	14	96.625	0
22905331	1	99	1
22905331	2	96.375	1
22905331	3	96.6538	1
22905331	4	96	1
22905331	5	95.8462	1
22905331	6	96.875	1
22905331	7	95.625	1
22905331	8	96.9565	1
22918585	1	97.9615	0
22918585	2	99.0833	0
22918585	3	98.2857	0
22918585	4	99.08	0
22918585	5	97.7917	0
22918585	6	96.08	0
22918585	7	97.0833	0
22918585	8	96.2083	0
22918585	9	96.3462	0
22918585	10	96.375	0
22918585	11	95.7917	0
22918585	12	97.2083	0
22918585	13	97.2083	0
22918585	14	98.6897	0
22938866	1	99.2593	0
22938866	2	99.375	0
22938866	3	96.125	0
22938866	4	98.5	0
22938866	5	99.5417	0
22938866	6	99.1667	0
22938866	7	98.7273	0
22938866	8	97.7778	0
22970726	1	99.9615	1
22970726	2	98.7083	1
22970726	3	96.0833	1
22970726	4	97.8333	1
22970726	5	97.0417	1
22970726	6	97.2917	1
22970726	7	98.1667	1
22970726	8	97.8	1
22975300	1	96.3333	1
22975300	2	95.625	1
22975300	3	97.4815	1
22975300	4	97.7083	1
22975300	5	100	1
22988157	1	97	1
22988157	2	94.84	1
22988157	3	95.9091	1
22988157	4	95	1
22994645	1	99.7727	0
22994645	2	98.7	0
22994645	3	97.5	0
22994645	4	97.8333	0
22994645	5	96.5833	0
22994645	6	96.96	0
22994645	7	95.7083	0
22994645	8	95.5833	0
22994645	9	97.56	0
22994645	10	97.8333	0
22994645	11	98.7917	0
22994645	12	97.5417	0
22994645	13	97.5833	0
22994645	14	96.913	0
23005471	1	99.9545	0
23005471	2	99.7778	0
23005471	3	99.72	0
23005471	4	100	0
23005471	5	99.625	0
23005471	6	99.7692	0
23005471	7	99.875	0
23005471	8	99.0492	0
23005471	9	97.8214	0
23005471	10	99.6667	0
23005471	11	99.7917	0
23005471	12	99.25	0
23005471	13	99.1154	0
23005471	14	99.76	0
23029492	1	98.2941	1
23029492	2	96.8182	1
23029492	3	97.6667	1
23044980	1	96.8519	0
23044980	2	97.125	0
23044980	3	96.0417	0
23044980	4	97.36	0
23044980	5	97.125	0
23044980	6	96.5417	0
23044980	7	97	0
23044980	8	97.1429	0
23051236	1	99.4762	0
23051236	2	97.5	0
23051236	3	97.8333	0
23051236	4	97.3333	0
23051236	5	97.75	0
23051236	6	97.7917	0
23051236	7	96.7083	0
23051236	8	97.1111	0
23051236	9	97.4	0
23051236	10	97.375	0
23051236	11	95.9167	0
23051236	12	97.5882	0
23051236	13	98.1429	0
23051236	14	99.5556	0
23071473	1	95.5152	1
23071473	2	95.75	1
23071473	3	96	1
23080583	1	95.8077	0
23080583	2	76.8333	0
23092452	1	97.1111	1
23092452	2	97.25	1
23105553	1	94.7826	0
23105553	2	94	0
23109695	1	96.76	1
23109695	2	93.8	1
23109695	3	94.2333	1
23109695	4	95.7083	1
23109695	5	96.4167	1
23109695	6	97.6	1
23149611	1	98.84	0
23149611	2	99.4583	0
23149611	3	99.8387	0
23149611	4	98.9231	0
23149611	5	99	0
23149611	6	98.875	0
23149611	7	97.9231	0
23149611	8	98.6667	0
23149611	9	98.3333	0
23149611	10	97.9583	0
23149611	11	98.8276	0
23149611	12	99.5	0
23149611	13	99.25	0
23149611	14	97.7083	0
23172421	1	100	0
23172421	2	100	0
23172421	3	99.9167	0
23172421	4	99.9583	0
23172421	5	99.4615	0
23172421	6	99.92	0
23172421	7	99.5	0
23172421	8	99.2174	0
23172421	9	99.625	0
23172421	10	99.5417	0
23172421	11	99.1667	0
23172421	12	100	0
23172421	13	99.96	0
23172421	14	100	0
23181629	1	99.3684	0
23181629	2	96.5385	0
23181629	3	97.6667	0
23181629	4	99.2917	0
23181629	5	97.7917	0
23181629	6	98.125	0
23181629	7	98.08	0
23181629	8	98.1875	0
23181629	9	98.0833	0
23181629	10	96	0
23181629	11	96.5161	0
23181629	12	98.0667	0
23181629	13	97.8333	0
23181629	14	98.9024	0
23182700	1	99.7576	0
23182700	2	93.6	0
23191164	1	99.1786	1
23191164	2	98.1429	1
23191164	3	98.125	1
23191164	4	98.375	1
23191164	5	98	1
23191164	6	97.9583	1
23191164	7	98.6	1
23191164	8	100	1
23195604	1	96.9545	0
23195604	2	97.125	0
23195604	3	96.125	0
23195604	4	96.2917	0
23195604	5	96.5926	0
23195604	6	96.84	0
23195604	7	96.16	0
23195604	8	95.9583	0
23195604	9	94.4194	0
23195604	10	95.375	0
23195604	11	96.0417	0
23195604	12	95.6364	0
23195604	13	94.381	0
23195604	14	94.3333	0
23202302	1	95.8519	1
23202302	2	95.3636	1
23275684	1	95.619	1
23275684	2	96.0417	1
23275684	3	96.3333	1
23275684	4	96	1
23275684	5	96.6667	1
23275684	6	97.4167	1
23275684	7	96.5909	1
23275684	8	97.9286	1
23275684	9	96.7143	1
23275684	10	96.9444	1
23318597	1	96.8929	1
23318597	2	96.3125	1
23353349	1	94.8333	1
23353349	2	95.5417	1
23353349	3	95.75	1
23353349	4	96.5217	1
23353349	5	95.625	1
23353349	6	95.1304	1
23353349	7	95.95	1
23357736	1	97.0909	0
23357736	2	97.1739	0
23361183	1	96.5	1
23361183	2	96.625	1
23361183	3	98.3333	1
23407263	1	96.2917	1
23407263	2	96.7083	1
23407263	3	97.1667	1
23407263	4	94.4545	1
23407263	5	93.4	1
23407263	6	93.68	1
23407263	7	94.3889	1
23425146	1	95.8077	1
23425146	2	94.5217	1
23425146	3	95	1
23425146	4	96.375	1
23425146	5	98.4444	1
23425146	6	98.2308	1
23425146	7	95.72	1
23425146	8	96.125	1
23425146	9	95.6667	1
23435526	1	99.3103	0
23435526	2	98.5	0
23435526	3	98.92	0
23435526	4	99.1154	0
23435526	5	98.4583	0
23435526	6	98.4167	0
23435526	7	97.8333	0
23435526	8	96.875	0
23435526	9	98.9167	0
23435526	10	96.4167	0
23435526	11	95.7917	0
23435526	12	98.1667	0
23435526	13	99.7917	0
23435526	14	98.8696	0
23459333	1	95.5417	0
23459333	2	94.8889	0
23459333	3	96.16	0
23459333	4	98.375	0
23459333	5	94.5385	0
23459333	6	96.6944	0
23459333	7	96.25	0
23459333	8	98	0
23459333	9	98.2083	0
23459333	10	97.2174	0
23459333	11	97.0833	0
23488519	1	97	1
23488519	2	96.2917	1
23488519	3	95.4	1
23490839	1	98.087	0
23490839	2	98.8333	0
23490839	3	99.68	0
23490839	4	99.6562	0
23490839	5	98.4	0
23490839	6	99.1724	0
23490839	7	97.0833	0
23490839	8	96.6923	0
23490839	9	97.6327	0
23490839	10	98.3902	0
23490839	11	98.8621	0
23490839	12	98.64	0
23490839	13	98.4167	0
23490839	14	99.5417	0
23507561	1	97.0385	1
23507561	2	96.5833	1
23507561	3	95.4583	1
23507561	4	95.125	1
23519656	1	95.8621	1
23519656	2	96.5833	1
23519656	3	98.5	1
23519656	4	97.1333	1
23540748	1	95.4444	1
23540748	2	95.4483	1
23540748	3	95.5909	1
23540748	4	95.4762	1
23540748	5	98.25	1
23540748	7	98.2857	1
23540748	8	98.6667	1
23540748	9	98.7333	1
23540748	10	96.2	1
23540748	11	97.6	1
23540748	12	95.3333	1
23564087	1	98.2917	1
23564087	2	99	1
23592531	1	95.4167	1
23592531	2	94.8	1
23605540	1	95.9048	0
23605540	2	93.9091	0
23605540	3	94.7083	0
23605540	4	96.4545	0
23605540	5	95.9677	0
23605540	6	94.4	0
23605540	7	95.4	0
23605540	8	96	0
23605540	9	97.8333	0
23605540	10	96.5556	0
23605540	11	97.1667	0
23605540	12	95.8333	0
23605540	13	93.5	0
23626983	1	96.8462	1
23626983	2	96.4167	1
23626983	3	98.6154	1
23628059	1	99.6	0
23628059	2	99.9167	0
23628059	3	50	0
23638506	1	99.3462	0
23638506	2	96.0833	0
23638506	3	98.5417	0
23638506	4	98.08	0
23638506	5	96.4167	0
23638506	6	97.75	0
23638506	7	98.7917	0
23638506	8	98.0417	0
23638506	9	98	0
23638506	10	97.6667	0
23638506	11	97.2083	0
23638506	12	97.7917	0
23638506	13	98.1667	0
23638506	14	98.7308	0
23646284	1	99.3929	1
23646284	2	98.92	1
23646284	3	95.5588	1
23646284	4	96.125	1
23646284	5	94.5556	1
23646284	6	94.3478	1
23646284	7	93.2727	1
23646284	8	95.0588	1
23646284	9	96.5714	1
23669072	1	98.5217	0
23669072	2	98.72	0
23669072	3	98.9583	0
23669072	4	98.75	0
23669072	5	99	0
23669072	6	97.5	0
23669072	7	99.25	0
23669072	8	98.6087	0
23669072	9	99.375	0
23669072	10	98.8125	0
23669072	11	98.8095	0
23669072	12	98.75	0
23685168	1	97.1154	1
23685168	2	95.0417	1
23685168	3	95.1818	1
23685168	4	96.1667	1
23685168	5	96.08	1
23685168	6	95.125	1
23685168	7	97.697	1
23685168	8	95.375	1
23685168	9	96.0476	1
23732961	1	99.4783	0
23732961	2	97.96	0
23732961	3	96.6786	0
23732961	4	96.48	0
23732961	5	97.72	0
23732961	6	98.44	0
23732961	7	99.3077	0
23732961	8	98.1667	0
23732961	9	97.92	0
23732961	10	99.2857	0
23732961	11	99.7143	0
23732961	12	99.8519	0
23732961	13	98.25	0
23732961	14	97.5909	0
23736620	1	99.3333	1
23736620	2	98.6	1
23736620	3	99.5417	1
23736620	4	99.1667	1
23736620	5	95.7917	1
23736620	6	97.4643	1
23736620	7	96.05	1
23736620	8	96.04	1
23736620	9	97.3793	1
23736620	10	96.7083	1
23736620	11	95.7083	1
23736620	12	96.3333	1
23736620	13	97.875	1
23736620	14	98.25	1
23748658	1	98.8947	1
23748658	2	98.4583	1
23748658	3	98.2917	1
23748658	4	98.75	1
23748658	5	98.2174	1
23748658	6	98.6667	1
23748658	7	97.9167	1
23748658	8	98.3043	1
23748658	9	98.5556	1
23748658	10	99.55	1
23748658	11	98.6316	1
23748658	12	98.381	1
23748658	13	97.75	1
23748658	14	98.2857	1
23750594	1	97.4167	1
23750594	2	94.7826	1
23750594	3	96.0417	1
23750594	4	96.2083	1
23750594	5	96.125	1
23750594	6	96.5417	1
23750594	7	95.087	1
23750594	8	96.5	1
23750594	9	95.4167	1
23750594	10	97.4	1
23752693	1	97.4667	1
23752693	2	95.25	1
23752693	3	95.9583	1
23752693	4	97.0833	1
23752693	5	96.4375	1
23752693	6	97.5833	1
23752693	7	97.8148	1
23752693	8	97.8	1
23752693	9	98	1
23763587	1	97.3448	1
23763587	2	95.5	1
23778245	1	95.1739	1
23778245	2	95.8214	1
23778245	3	96.4167	1
23778245	4	95.6667	1
23778245	5	94.875	1
23778245	6	95.6667	1
23778245	7	96	1
23778245	8	95.5417	1
23778245	9	94.0476	1
23788854	1	97.4348	1
23788854	2	96.8	1
23793047	1	96.9167	1
23793047	2	95.8276	1
23793047	3	94.75	1
23793047	4	95.4167	1
23793047	5	95.7	1
23793047	6	96.375	1
23793047	7	93.9	1
23793047	8	97.5	1
23793047	9	97.75	1
23852684	1	98.92	1
23852684	2	98.3043	1
23852684	3	99.1364	1
23852684	4	99.1111	1
23852684	5	99	1
23852684	6	99.1053	1
23852684	7	99.35	1
23852684	8	99.3684	1
23852684	9	99.4231	1
23852684	10	98.7222	1
23852684	11	99.5294	1
23852684	12	99.8125	1
23882372	1	96.4	1
23882372	2	96.875	1
23882372	3	96.5417	1
23882372	4	98.2727	1
23894507	1	94.3333	1
23894507	2	94.7273	1
23894507	3	94.7222	1
23894507	4	93.7778	1
23894507	5	95.4444	1
23894507	6	95.1053	1
23894507	7	94.4706	1
23894507	8	96.3043	1
23894507	9	97.3636	1
23898473	1	95.5	0
23898473	2	96.4333	0
23898473	3	94.3913	0
23898473	4	94.6923	0
23898473	5	93.9118	0
23898473	6	95.32	0
23898473	7	96.7407	0
23898473	8	86.9091	0
23922388	1	95.6957	0
23922388	2	96.9583	0
23922388	3	96.375	0
23922388	4	96.2083	0
23922388	5	95.9167	0
23922388	6	96.619	0
23922388	7	98.8182	0
23922388	8	99.9048	0
23922388	9	99.1667	0
23922388	10	97.5417	0
23922388	11	97.6207	0
23922388	12	97.125	0
23922388	13	98.36	0
23922388	14	97.3333	0
23934691	1	95.68	1
23934691	2	95.4583	1
23934691	3	95.7917	1
23934691	4	95.875	1
23934691	5	95.5833	1
23934691	6	96.1053	1
23934691	7	95.625	1
23934691	8	96.5417	1
23934691	9	98	1
23948992	1	94.7	0
23953205	1	98.6923	1
23953205	2	97.6667	1
23953205	3	95.9643	1
23953205	4	96.75	1
23953205	5	97.35	1
23953205	6	97.0909	1
23953205	7	95	1
23953205	8	97.875	1
23953205	9	96.5	1
23953205	10	96.6	1
23963429	1	94.8235	1
23963429	2	95.0435	1
23963429	3	96.0417	1
23963429	4	94.6098	1
23963429	5	95	1
23963429	6	96.0417	1
23963429	7	94.375	1
23963429	8	94.7222	1
23965139	1	100	0
23965139	2	100	0
23965139	3	99.6296	0
23965139	4	99.9615	0
23965139	5	99.625	0
23965139	6	100	0
23965139	7	99.4167	0
23965139	8	99.9583	0
23965139	9	99.9167	0
23965139	10	99.88	0
23965139	11	99.96	0
23965139	12	100	0
23965139	13	100	0
23965139	14	100	0
23974100	1	95.4091	1
23974100	2	95.1818	1
23983646	1	97.1053	1
23983646	2	96.4583	1
23983646	3	95.4074	1
23983646	4	97	1
23983646	5	97.2105	1
23983646	6	96.7812	1
23983646	7	97.8621	1
23983646	8	98.1905	1
23983646	9	98.4762	1
23983646	10	99.2381	1
23983646	11	98.8333	1
23983646	12	98.0667	1
23983646	13	99.125	1
23987812	1	95.7097	1
23987812	2	95	1
23987812	3	95.7917	1
23987812	4	95.5417	1
23987812	5	95	1
23987812	6	95.4167	1
23987812	7	95	1
23987812	8	94	1
24010956	1	98.7941	1
24010956	2	97.28	1
24010956	3	96.75	1
24010956	4	97.1765	1
24010956	5	97.6667	1
24014957	1	97.4483	0
24014957	2	95.5833	0
24014957	3	96.2609	0
24014957	4	96.2917	0
24014957	5	96.913	0
24014957	6	96.4583	0
24014957	7	96.3333	0
24014957	8	97.4783	0
24014957	9	97.4167	0
24019444	1	99.4828	0
24019444	2	99.7083	0
24019444	3	99.9583	0
24019444	4	100	0
24019444	5	99.75	0
24019444	6	99.5385	0
24019444	7	99.75	0
24019444	8	99.1852	0
24019444	9	99.2917	0
24019444	10	99.625	0
24019444	11	99.6667	0
24019444	12	98.9167	0
24019444	13	98.6667	0
24019444	14	97.875	0
24056393	1	98.5	0
24056393	2	96.68	0
24056393	3	96.2083	0
24056393	4	96	0
24056393	5	96.3913	0
24056393	6	97.8462	0
24056393	7	97.0385	0
24056393	8	96.375	0
24056393	9	95.6667	0
24056393	10	96.125	0
24056393	11	96.7083	0
24056393	12	97.2222	0
24056393	13	97.5	0
24056393	14	97.381	0
24070101	1	99.75	0
24070101	2	99.5714	0
24070101	3	99.4231	0
24070101	4	99.04	0
24070101	5	99.1667	0
24070101	6	99.6296	0
24070101	7	97.6154	0
24070101	8	98.4167	0
24070101	9	99.7083	0
24070101	10	99.64	0
24070101	11	99.76	0
24070101	12	99.875	0
24070101	13	99.875	0
24070101	14	99.6	0
24072156	1	99.8485	0
24072156	2	99.2917	0
24072156	3	95.9231	0
24072156	4	96.6	0
24076064	1	95.25	0
24076064	2	95	0
24076064	3	93.875	0
24076064	4	93	0
24076064	5	93.2083	0
24076064	6	94.1923	0
24076064	7	94.88	0
24076064	8	95.5	0
24076064	9	94.5217	0
24076064	10	93.52	0
24076064	11	94.0417	0
24076064	12	91.2632	0
24077384	1	99.0435	0
24077384	2	95.92	0
24077384	3	95.1667	0
24077384	4	94.6957	0
24077384	5	94.087	0
24077384	6	93.875	0
24077384	7	94.1667	0
24077384	8	94.4348	0
24077384	9	95.875	0
[truncated: 3,097 more rows]
