# Supplementary material for: Neurological intervention transition model for dynamic prediction of good outcome in spontaneous subarachnoid haemorrhage
Source: Sci Rep. 2024 Jan 18;14:1584. doi: 10.1038/s41598-024-51684-6 (PMC10796364; doi:10.1038/s41598-024-51684-6)
Supplement: Supplementary file 1 — Supplementary Information. [file 41598_2024_51684_MOESM1_ESM.zip › WBC.xlsx]

## Sheet: Sheet1
id	t	value	group
20005119	1	15.1	0
20005119	2	17.6	0
20005119	3	26.8	0
20005119	4	20.45	0
20005119	5	19.4	0
20005119	6	26.1	0
20005119	7	26.1	0
20005119	8	35.2	0
20005119	9	29.8	0
20005119	10	21.6	0
20005119	11	25	0
20005119	12	22.9	0
20005119	13	22.2	0
20005119	14	21.6	0
20042228	1	7.2	1
20042228	2	6	1
20042228	4	4.4	1
20042228	5	4.1	1
20042228	7	5.5	1
20059464	1	3.5	1
20059464	2	7.3	1
20059464	3	7.85	1
20059464	4	8	1
20059464	5	8.1	1
20085117	1	13.4	0
20085117	2	12.1	0
20085117	3	11.3	0
20085117	4	9.7	0
20085117	5	9.8	0
20085117	6	11	0
20085117	7	8.3	0
20085117	8	9.9	0
20085117	9	9.5	0
20085117	10	14.7	0
20085117	11	12.5	0
20085117	12	11.4	0
20085117	13	9.3	0
20085117	14	10	0
20087917	1	19.5	1
20087917	2	14.4	1
20087917	3	14.2	1
20087917	4	9.5	1
20087917	8	10.8	1
20089438	1	7.3	0
20089438	2	6.6	0
20089438	3	5.5	0
20089438	4	4.9	0
20089438	5	8.3	0
20089438	6	7.4	0
20089438	7	7.1	0
20089438	8	10.8	0
20089438	9	9.5	0
20089438	10	10.4	0
20089438	11	8.4	0
20089438	12	5.7	0
20089438	13	5.3	0
20089438	14	6.1	0
20134885	1	15	1
20134885	2	21.9	1
20134885	3	16.4	1
20134885	4	12.6	1
20134885	5	12.2	1
20134885	6	9.5	1
20134885	7	10.1	1
20134885	8	9.7	1
20134885	9	10.7	1
20151574	1	7.2	1
20151574	2	6.1	1
20151574	4	10.9	1
20151574	5	7.4	1
20179837	1	17.5	0
20179837	2	16.4	0
20179837	8	9.6	0
20179837	11	7.1	0
20179837	12	7	0
20179837	13	7.1	0
20179837	14	5.7	0
20196181	1	7.4	1
20196181	2	10.5	1
20196181	3	10.8	1
20196181	4	10.8	1
20196181	5	7.7	1
20196181	7	8.95	1
20196181	9	12.2	1
20196181	10	11.6	1
20196181	11	12.7	1
20196181	12	8.9	1
20196181	13	10.4	1
20234395	1	16.7	0
20234395	2	24.3	0
20234395	3	21.9	0
20234395	4	18.9	0
20234395	5	24.3	0
20234395	6	20.5	0
20234395	7	25.6	0
20234395	8	23.5	0
20249508	1	7.4	1
20259763	1	5.1	1
20259763	2	4.9	1
20268304	1	16.15	0
20308330	2	10.8	1
20308330	3	7.2	1
20308330	5	8.4	1
20308330	6	8.8	1
20308330	7	11.2	1
20308330	8	10.2	1
20308330	9	10.2	1
20308330	10	11.2	1
20308330	11	10.55	1
20308330	12	11.1	1
20308330	13	12.4	1
20308330	14	12.2	1
20323878	1	11.1	1
20323878	2	10.6	1
20323878	3	7.8	1
20323878	4	10.2	1
20323878	5	10.5	1
20323878	6	19	1
20323878	7	18.5	1
20323878	8	10.15	1
20323878	9	7.95	1
20323878	10	8.3	1
20331070	1	14.6	0
20348076	1	12.7	0
20348076	2	11.7	0
20348076	3	11.1	0
20348076	4	12.1	0
20348076	5	8.4	0
20348076	6	10.4	0
20348076	7	9.8	0
20348076	8	11.4	0
20348076	9	9.2	0
20348076	10	10	0
20348076	11	10.8	0
20348076	12	6.8	0
20348076	13	5.7	0
20348076	14	5.7	0
20356668	1	10	1
20356668	2	8.2	1
20369499	1	18.75	0
20369499	2	22.2	0
20369499	3	17.8	0
20374164	1	9.23333	0
20374164	2	10	0
20374164	3	8	0
20374164	4	6.8	0
20374164	5	8	0
20374164	6	9.1	0
20374164	7	8.2	0
20374164	8	8.5	0
20374164	9	7.3	0
20374164	10	6	0
20374164	11	5.2	0
20374164	12	5.8	0
20374164	13	5.7	0
20374164	14	4.2	0
20388956	1	10.5	1
20388956	2	8.5	1
20388956	4	8.9	1
20388956	5	10.3	1
20388956	6	9.2	1
20388956	7	8.8	1
20393299	1	10.3	0
20393299	2	10.2	0
20393299	3	9.3	0
20393299	4	11.8	0
20393299	5	11.6	0
20393299	6	12	0
20393299	7	12.2	0
20393299	8	15.4	0
20393299	9	16	0
20393299	10	13.5	0
20393299	11	17.65	0
20393299	12	11.8	0
20393299	13	9.8	0
20393299	14	9.8	0
20401746	1	11.95	0
20401746	2	10.9	0
20401746	3	10.35	0
20401746	4	12.6	0
20401746	5	11.3	0
20401746	6	10.7	0
20401746	7	11.4	0
20401746	8	11.45	0
20401746	9	11	0
20401746	10	10.3	0
20401746	11	7.8	0
20401746	12	7.6	0
20401746	13	7.3	0
20401746	14	7.4	0
20408101	1	14.75	0
20408101	2	8.7	0
20408101	3	9.2	0
20408101	4	9.4	0
20408101	5	8.4	0
20408101	6	9.5	0
20408101	7	13.3	0
20408101	9	11.7	0
20408101	10	11.7	0
20408101	11	10.2	0
20408101	12	8.3	0
20408101	13	8	0
20410940	1	18.3	0
20410940	2	13.4	0
20410940	3	16.0333	0
20410940	4	19.2	0
20410940	5	20.2	0
20410940	6	51	0
20410940	7	47.1	0
20410940	8	21	0
20410940	9	36.1	0
20410940	10	39.1	0
20410940	11	71.1	0
20410940	12	48.9	0
20410940	13	58	0
20410940	14	39.9	0
20454348	1	7.2	1
20454348	2	11.5	1
20454348	3	6.7	1
20468017	1	9.1	0
20468017	2	8.9	0
20468017	3	9.8	0
20468017	4	9.8	0
20468017	5	10.2	0
20468017	6	8.9	0
20468017	7	8.6	0
20468017	8	9.05	0
20468017	9	8.7	0
20468017	10	8	0
20468017	11	8.5	0
20468017	12	8.7	0
20468017	13	7.3	0
20468017	14	7	0
20478923	1	5.2	0
20478923	2	6.6	0
20478923	3	5.9	0
20478923	4	8.6	0
20478923	6	8.6	0
20478923	7	6.1	0
20478923	8	6.1	0
20478923	10	5	0
20478923	11	7.3	0
20478923	13	6.9	0
20482625	1	18.3	0
20482625	2	18.3	0
20482625	3	14.9	0
20482625	4	10.2	0
20482625	5	10	0
20482625	6	13.5	0
20482625	7	19.1	0
20482625	8	17.5	0
20482625	9	20.3	0
20482625	10	22.5	0
20482625	11	29.5	0
20482625	12	20.7	0
20482625	13	16	0
20482625	14	10.3	0
20483724	1	13.75	0
20483724	2	13.5	0
20483724	3	13	0
20483724	4	12.7	0
20483724	5	13.4	0
20483724	6	19.9	0
20483724	7	18.8	0
20483724	8	18.7	0
20483724	9	18.3	0
20483724	10	19.5	0
20483724	11	21.4	0
20483724	12	25.8	0
20483724	13	22.55	0
20483724	14	16.65	0
20495450	1	8.5	0
20495450	2	11.4	0
20495450	3	9.9	0
20495450	4	12.45	0
20495450	5	11.2	0
20495450	6	21.25	0
20495450	7	28.7	0
20495450	8	21.6	0
20495450	9	21.35	0
20495450	10	18.4	0
20495450	11	19.7	0
20495450	12	19.7	0
20495450	13	14.95	0
20495450	14	10.1	0
20497882	1	14.4333	0
20497882	2	16.8	0
20497882	3	10.7	0
20514502	1	7.5	1
20514502	2	7.8	1
20514502	3	8.3	1
20514502	4	11.3	1
20514502	5	10.5	1
20514502	6	10.4	1
20514502	7	9.1	1
20514502	8	10.4	1
20514502	9	8.6	1
20514502	10	8.3	1
20514502	11	6.7	1
20528432	1	34.0667	0
20528432	2	27.6	0
20585363	1	13.2	1
20585363	2	9.1	1
20585363	3	10.2	1
20585363	4	13	1
20585363	5	10.4	1
20585363	7	9	1
20586822	1	17.5	0
20586822	2	19.8	0
20586822	3	25.0667	0
20586822	5	21.1	0
20586822	6	15.45	0
20586822	7	15.2	0
20586822	8	14.5	0
20586822	10	15.9	0
20586822	13	13.4	0
20586822	14	12	0
20597923	1	7.3	1
20636041	2	7.4	1
20636041	3	9.6	1
20636041	4	9.6	1
20642625	1	17.6	1
20642625	2	21.2	1
20642625	3	18	1
20642625	4	24.1	1
20642625	5	18.9	1
20642625	6	15.5	1
20642625	7	15.1	1
20642625	8	13.9	1
20642625	9	15	1
20642625	10	15.1	1
20642625	11	16.6	1
20642625	12	13.7	1
20642625	13	16.6	1
20644811	1	7.4	1
20644811	2	7.7	1
20645052	1	11.5	0
20645052	2	15.2	0
20645052	3	15.1	0
20645052	4	13.9	0
20645052	5	17.2	0
20645052	6	24.8	0
20645052	7	15.5	0
20645052	8	20.5	0
20645052	11	20.1	0
20645052	12	15.9	0
20647389	1	14.5	1
20647389	2	9.5	1
20661298	1	9.7	0
20661298	2	8.4	0
20661298	3	7.5	0
20661298	4	7.4	0
20661298	5	7	0
20661298	6	7.2	0
20661298	8	7.4	0
20661298	9	9.1	0
20661298	11	6.1	0
20661298	13	9.4	0
20668478	1	6.4	1
20668478	2	9.3	1
20668478	3	9.2	1
20668478	4	12.6	1
20668478	5	9.4	1
20668478	6	6.5	1
20668478	7	7.4	1
20668478	8	10.8	1
20668478	9	9	1
20668478	10	5.4	1
20668478	11	5	1
20668478	12	4.4	1
20675727	1	9.3	1
20675727	2	10	1
20675727	3	10.3	1
20675727	4	10.7	1
20675727	5	7.9	1
20675727	6	10.4	1
20675727	7	13	1
20675727	9	10.3	1
20675727	10	11.7	1
20675727	11	8.3	1
20675727	12	6.6	1
20676389	1	15.65	0
20676389	2	12.7	0
20676389	3	10.7	0
20676389	4	8.7	0
20676389	5	7.4	0
20676389	6	8.9	0
20676389	7	11.2	0
20676389	8	11.9	0
20676389	9	12.7	0
20676389	10	14	0
20676389	11	15.3	0
20676389	12	17.4	0
20676389	13	12.2	0
20676389	14	12.9	0
20711424	1	11.2	1
20711424	2	10.3	1
20711424	3	8.6	1
20720471	1	13.15	0
20720471	2	10.5	0
20720471	3	11	0
20720471	4	7.95	0
20720471	5	8	0
20720471	6	8.3	0
20720471	7	8.9	0
20720471	8	8.9	0
20720471	9	10.1	0
20720471	10	19.4	0
20720471	11	15.1	0
20720471	12	13.6	0
20720471	13	14.8	0
20720471	14	14.9	0
20737586	1	17.9	0
20737586	2	15.8	0
20737586	3	11.4	0
20737586	4	10.4	0
20737586	5	10	0
20737586	6	10.7	0
20737586	7	9.3	0
20737586	8	10.1	0
20737586	9	9.1	0
20737586	10	9.2	0
20737586	11	9.5	0
20737586	12	10.8	0
20737586	13	13.8	0
20737586	14	13.5	0
20763931	1	20.8	0
20763931	2	11.4	0
20763931	3	8.6	0
20763931	4	7.2	0
20763931	5	8.2	0
20763931	6	11.4	0
20763931	7	7.6	0
20763931	9	8.7	0
20763931	10	10.1	0
20763931	11	13.8	0
20763931	12	16.4	0
20763931	13	11.4	0
20791466	1	11.1	0
20791466	2	13.4	0
20791466	3	9.6	0
20791466	4	10.2	0
20791466	5	14.5	0
20791466	6	13.9	0
20791466	8	14.5	0
20791466	10	11.7	0
20791466	11	10.1	0
20791466	13	16.6	0
20791466	14	11.9	0
20801859	1	9.4	1
20801859	2	7.9	1
20828745	1	9.9	1
20828745	2	6.4	1
20878630	1	20.85	0
20878630	3	17.5	0
20878630	4	10.2	0
20878630	5	9.4	0
20878630	6	10.4	0
20878630	7	10.8	0
20878630	8	10.5	0
20878630	9	13.1	0
20878630	10	14.2	0
20878630	11	16.9	0
20878630	12	15.2	0
20878630	13	10.7	0
20878630	14	11.5	0
20880069	1	9.2	1
20880069	2	7.3	1
20880069	4	6.1	1
20882669	2	18.7	0
20882669	3	20.3	0
20882669	4	20.9	0
20882669	5	15	0
20882669	6	18.5	0
20882669	7	14.6	0
20882669	8	18.7	0
20882669	9	19.8	0
20882669	10	17.9	0
20882669	12	14.2	0
20882669	14	15.8	0
20897880	1	22.96	0
20897880	2	16.8	0
20897880	3	15.2333	0
20897880	4	15.425	0
20897880	5	14.65	0
20897880	6	14.7	0
20897880	7	16.15	0
20897880	8	17.4	0
20897880	9	23.4667	0
20897880	10	27.3	0
20897880	11	26.6	0
20908595	1	4.2	1
20908595	2	9.7	1
20908595	3	7.6	1
20908595	4	8.5	1
20908595	5	8.1	1
20908595	6	6.4	1
20908595	7	6.7	1
20908595	8	5.9	1
20908595	9	5.85	1
20908595	10	7.5	1
20916211	1	11.9	1
20916211	2	23.9	1
20916211	3	25.2	1
20916211	4	16	1
20916211	5	12	1
20916211	6	9.8	1
20916211	7	9.8	1
20916211	8	9.9	1
20916211	9	10.7	1
20916211	10	14.8	1
20916211	11	13.5	1
20916211	12	11.2	1
20916211	13	10	1
20917927	1	16.9	0
20917927	2	16.6	0
20917927	3	13.4	0
20917927	4	11.6	0
20917927	7	10.8	0
20917927	8	12	0
20917927	9	11.7	0
20917927	10	9.5	0
20917927	11	11.5	0
20917927	12	12.2	0
20917927	13	11.8	0
20917927	14	11.2	0
20925395	1	7.7	0
20925395	2	7.6	0
20925395	3	9	0
20925395	4	10.5	0
20925395	5	10	0
20925395	6	8.1	0
20925395	7	7.6	0
20925395	8	8.2	0
20925395	9	11.9	0
20925395	10	19.9	0
20925395	11	17.2	0
20925395	12	11.2	0
20925395	13	12	0
20925395	14	7.5	0
20932748	1	11.8	0
20932748	2	7.4	0
20932748	3	8.1	0
20932748	4	7.6	0
20932748	5	7.8	0
20932748	6	8.8	0
20932748	9	9.6	0
20942500	1	10.15	1
20942500	2	7.9	1
20942500	4	11.5	1
20942500	6	9.7	1
20942500	7	9	1
20942500	8	10.9	1
20942500	9	9.5	1
20942500	10	10.2	1
20942500	11	8.4	1
20942500	12	8.7	1
20942500	13	9.3	1
20963921	1	9.4	1
20963921	2	8.8	1
20963921	3	7.4	1
20963921	5	8.5	1
20980030	1	10.7	1
20980030	2	14.5	1
20980030	3	11.8	1
20980030	4	8.9	1
20994976	1	4.9	0
20994976	2	5.7	0
20994976	3	4.7	0
20994976	4	5.4	0
20994976	5	6.4	0
20994976	6	5.5	0
20994976	7	5.1	0
20994976	8	6.5	0
20994976	9	6.7	0
20994976	10	5	0
20994976	11	5.5	0
20994976	12	13.6	0
20994976	13	15.4	0
20994976	14	12.4	0
21004418	1	12.9	1
21004418	2	11.9	1
21004418	3	14.7	1
21004418	4	8.5	1
21004418	5	6.6	1
21004418	6	6.9	1
21004418	7	8.4	1
21004418	8	10	1
21004418	9	12.4	1
21004418	10	14.1	1
21004418	12	11.4	1
21004418	13	11.2	1
21004418	14	7.1	1
21032771	3	6.6	1
21042724	1	8.5	1
21042724	2	8.9	1
21042724	3	10.8	1
21042724	4	11.9	1
21042724	5	11.2	1
21042724	6	12.2	1
21062142	1	16.05	0
21062142	2	15.15	0
21062142	3	12.1	0
21062142	4	13.2	0
21062142	5	10.4	0
21062142	6	8.3	0
21062142	7	6.6	0
21062142	8	12.2	0
21062142	9	17	0
21062142	10	19.5	0
21062142	11	18.3	0
21062142	12	18.2	0
21062142	13	19	0
21062142	14	24.8	0
21076962	1	10.2	0
21076962	2	11.9	0
21076962	3	18	0
21076962	4	17.5	0
21076962	5	13	0
21076962	6	9.25	0
21076962	8	11	0
21076962	9	11.2	0
21076962	10	9.8	0
21076962	11	9.2	0
21077260	1	17	0
21077260	2	10.5	0
21077260	3	15.5	0
21077260	4	13.3	0
21077260	5	12.6	0
21077260	6	12.8	0
21077260	7	12.4	0
21077260	8	12.6	0
21077260	9	17.4	0
21077260	10	12.2	0
21077260	11	12.9	0
21077260	12	9.9	0
21077260	13	11.3	0
21077260	14	11.1	0
21083287	1	8	1
21083287	2	9.6	1
21083287	3	9	1
21083287	5	7.5	1
21097398	1	9.9	1
21097398	2	8.3	1
21141565	2	10.1	0
21141565	3	10.3	0
21141565	4	10.7	0
21141565	5	11.8	0
21141565	6	11.6	0
21141565	7	10.6	0
21141565	9	8.8	0
21201652	1	7.05	1
21201652	2	7.1	1
21201652	3	8.5	1
21201652	4	8.8	1
21201652	7	6.7	1
21207224	1	13.5	0
21207224	2	18.7	0
21212718	1	8.4	0
21212718	2	8.6	0
21212718	3	7.5	0
21212718	4	9.5	0
21212718	5	9.8	0
21212718	6	14.4	0
21212718	7	11.6	0
21212718	8	13.1	0
21212718	9	11.4	0
21212718	10	9	0
21212718	11	10.5	0
21212718	12	11.6	0
21212718	13	9.1	0
21212718	14	9.8	0
21221757	1	7.7	0
21221757	2	8.2	0
21221757	3	6.55	0
21221757	4	7.7	0
21221757	5	8	0
21221757	6	7.25	0
21221757	7	8.8	0
21221757	8	7.3	0
21221757	9	8.1	0
21221757	10	9.4	0
21221757	11	9.3	0
21221757	12	10.8	0
21221757	13	9.5	0
21221757	14	9.5	0
21222658	1	16.8	1
21222658	2	14.5	1
21222658	3	12.2	1
21222658	4	11.2	1
21226005	2	7.8	1
21226005	3	8.1	1
21226005	4	7.6	1
21242637	1	8.7	1
21242637	2	7.6	1
21242637	3	8.3	1
21242637	4	7.9	1
21242637	6	7	1
21242637	7	7.4	1
21242637	8	9.8	1
21242637	9	7.5	1
21242637	10	10	1
21242637	11	12	1
21253784	1	16.9667	0
21253784	2	14.9	0
21253784	3	12	0
21253784	5	8.9	0
21253784	6	10.2	0
21253784	7	9.5	0
21253784	8	9.1	0
21253784	10	9.4	0
21253784	11	10.5	0
21253784	12	11.5	0
21253784	13	10.5	0
21253784	14	11.1	0
21259204	1	9.6	1
21259204	2	8.7	1
21259204	3	6.1	1
21259204	4	4.9	1
21259204	5	4.2	1
21259204	6	6.5	1
21259204	7	8.3	1
21259204	8	12.2	1
21259204	9	13.6	1
21259204	10	10.5	1
21259204	12	10.7	1
21261973	1	9.3	1
21261973	2	6.8	1
21261973	3	6.7	1
21261973	4	7	1
21261973	5	5.3	1
21261973	6	4.5	1
21263921	1	11.6	1
21263921	2	8.6	1
21269378	1	10.1	1
21269378	2	10.8	1
21269378	3	9	1
21269378	4	9.7	1
21269378	5	8.2	1
21269378	7	9.1	1
21277228	1	10.9	1
21277228	2	4.4	1
21277228	3	6.3	1
21285892	1	6.2	0
21285892	2	11.6	0
21285892	3	9.7	0
21285892	4	8.6	0
21285892	5	7.6	0
21285892	6	6.1	0
21285892	7	6.75	0
21285892	8	5.6	0
21287757	1	16.9	0
21287757	2	19	0
21287757	3	11.8	0
21287757	4	12.4	0
21287757	5	12.2	0
21287757	6	11.7	0
21287757	7	11.3	0
21287757	8	10.5	0
21287757	9	12.15	0
21287757	10	13.6	0
21287757	11	17.2	0
21287757	12	23.3	0
21287757	13	17.4	0
21287757	14	17.6	0
21289599	1	12.75	0
21289599	2	11.25	0
21289599	3	10.6	0
21289599	4	11	0
21289599	5	13.4	0
21289599	6	9.5	0
21289599	7	10.6	0
21289599	8	10.8	0
21289599	9	13.9	0
21289599	10	14.8	0
21289599	11	14.4	0
21289599	12	11.7	0
21289599	13	7.9	0
21289599	14	8.4	0
21297933	1	13	1
21297933	2	12	1
21297933	3	10.9	1
21297933	4	10.1	1
21297933	5	10.8	1
21297933	6	13.6	1
21297933	7	13.1	1
21317539	1	13.3	1
21317539	2	13.5	1
21317539	3	19.6	1
21317539	4	20.2	1
21317539	5	16.4	1
21317539	6	17.4	1
21317539	7	14.8	1
21317539	8	14.9	1
21323725	1	10.1	1
21323725	2	8.2	1
21323725	3	8.9	1
21323725	4	8.4	1
21323725	5	8.1	1
21323725	6	8.36667	1
21323725	7	9.4	1
21323725	8	8.65	1
21323725	9	9.7	1
21323725	10	8.1	1
21323725	11	6.3	1
21359984	1	12	0
21359984	2	12.7	0
21359984	3	9.8	0
21359984	4	7.9	0
21359984	5	8.9	0
21376157	1	12.8	1
21376157	2	10.9	1
21376157	3	11.5	1
21376157	4	10.5	1
21376157	5	9.5	1
21376157	6	9.8	1
21376157	7	9	1
21402567	1	5.9	1
21409771	1	8.4	1
21413630	1	7.1	1
21413630	2	6.8	1
21413630	6	3.2	1
21432164	1	17.6	1
21432164	2	17.3	1
21432164	3	9.8	1
21445828	1	7.1	1
21461671	1	11.6	1
21461671	2	9.4	1
21461671	3	10.4	1
21461671	7	8.9	1
21480329	1	7.9	1
21480329	2	8.4	1
21484874	1	4.6	1
21484874	2	3.6	1
21501769	1	12.9	1
21501769	2	10.8	1
21501769	3	10.6	1
21501769	4	8.5	1
21538900	1	8.9	1
21538900	2	16.2	1
21538900	3	13.4	1
21538900	4	8.2	1
21540008	1	12.1	0
21540008	2	11.2	0
21540008	3	12.5	0
21540008	4	13.6	0
21540008	6	14.2	0
21540008	7	16.5	0
21540008	8	13.3	0
21540008	9	14.6	0
21540008	10	22.1	0
21540008	11	19.5	0
21540008	12	17.9	0
21540008	14	13.85	0
21575545	1	7.15	1
21575545	2	5.9	1
21575545	4	6.1	1
21575545	5	6.8	1
21575545	7	6.2	1
21575545	9	5.5	1
21578548	1	8.7	0
21578548	2	8.1	0
21578548	3	7.3	0
21578548	4	5.9	0
21578548	6	6.25	0
21578548	7	7	0
21578548	8	7.4	0
21578548	9	6.4	0
21578548	10	6.1	0
21578548	11	6.65	0
21578548	13	9.9	0
21578548	14	8.4	0
21585652	1	5.3	0
21594949	1	6	1
21594949	2	6.1	1
21594949	3	5.9	1
21601982	1	27.7	0
21601982	2	22	0
21611540	1	10.8	0
21611540	2	13	0
21611540	4	9.3	0
21652381	1	8.65	1
21652381	2	11.5	1
21652381	3	9.6	1
21698913	1	15.1	1
21740278	1	12	1
21740278	2	9.8	1
21740278	3	10.8	1
21740278	4	10.9	1
21740278	5	11.7	1
21740278	6	12.1	1
21740278	7	9.6	1
21740278	8	11.8	1
21740278	9	8.8	1
21758834	1	15.5	0
21758834	2	15.4	0
21758834	3	13.2	0
21758834	4	12.8	0
21758834	5	9.9	0
21758834	6	11.7	0
21758834	7	12.7	0
21758834	8	13.3	0
21758834	9	13.7	0
21758834	10	14.3	0
21758834	11	12.5	0
21758834	12	13.9	0
21758834	13	12.9	0
21758834	14	11.5	0
21764648	1	8.6	1
21764648	2	8	1
21764648	3	8.5	1
21764648	4	9.1	1
21764648	9	6.4	1
21817201	1	8.7	1
21817201	2	8.9	1
21817201	3	7.2	1
21817201	4	8.1	1
21817201	5	5.2	1
21817201	6	5.8	1
21817201	7	5.9	1
21817201	8	6	1
21817201	10	5.8	1
21817201	11	5.7	1
21823187	2	12.5	1
21843080	2	13.5	1
21843080	3	9.5	1
21843080	4	9.7	1
21843080	5	9.6	1
21843080	7	7.7	1
21843080	8	8.4	1
21843080	9	8.3	1
21843080	10	6.3	1
21865572	1	19.2	0
21865572	2	9.4	0
21865572	3	6.7	0
21865572	4	7.2	0
21865572	5	5.9	0
21865572	6	8.8	0
21865572	7	9.55	0
21865572	8	10.5	0
21865572	10	25.2	0
21865572	11	28.7	0
21865572	12	13.05	0
21865572	13	13.4	0
21865572	14	12.9	0
21876540	1	13.2667	1
21876540	2	10.4	1
21876540	4	11.2	1
21876540	5	14.4	1
21876540	6	13.1	1
21876540	7	10.3	1
21876540	8	8.7	1
21876540	9	14.2	1
21876540	10	11.7	1
21876540	11	10.1	1
21878501	1	10.1	0
21878501	2	10.1	0
21878501	3	12.3	0
21878501	4	13.7	0
21878501	5	17.6	0
21878501	6	16.2	0
21878501	7	11.7	0
21878501	8	10.6	0
21878501	9	14.4667	0
21878501	10	13.7	0
21878501	11	13.5	0
21878501	12	20.8	0
21896299	1	10.2	0
21896299	2	10.3	0
21896299	3	7.9	0
21896299	4	7.3	0
21896299	5	7.8	0
21896299	6	9	0
21896299	9	9.5	0
21899375	1	17.5	1
21899375	3	12.9	1
21899375	4	10.5	1
21899375	7	9.7	1
21900706	1	7.3	0
21900706	2	8.7	0
21900706	3	9	0
21900706	4	10.4	0
21900706	5	8.6	0
21900706	6	10.1	0
21900706	7	8.9	0
21900706	8	7.6	0
21900706	9	9.6	0
21900706	10	9.2	0
21900706	11	7.6	0
21900706	12	8.5	0
21900706	13	10.6	0
21900706	14	6.95	0
21905378	1	14.7	0
21905378	2	17.5	0
21905378	3	15.9	0
21905378	4	17.6	0
21905378	5	16.1	0
21905378	6	15.6	0
21905378	7	17.6	0
21905378	8	19.6	0
21905378	9	16.1	0
21905378	10	13.4	0
21905378	11	11.9	0
21905378	12	9.8	0
21905378	13	7.5	0
21905378	14	18.5	0
21908688	1	14.9	0
21908688	2	12.4	0
21908688	3	10.4	0
21908688	4	11.6	0
21908688	5	11.8	0
21908688	6	13.3	0
21908688	7	11.7	0
21908688	8	12.9	0
21908688	9	13.2	0
21908688	10	15	0
21908688	11	19.5	0
21908688	12	17.4	0
21908688	13	12	0
21944638	1	9.43333	0
21944638	2	13.1	0
21944638	3	9.7	0
21946612	1	26.35	0
21946612	2	22.35	0
21946612	3	15.8	0
21946612	4	12.9667	0
21946612	5	15.7	0
21946612	6	11.4	0
21946612	7	15.65	0
21946612	8	16.2	0
21946612	9	16.1	0
21946612	10	20.4	0
21946612	11	22.5	0
21946612	12	26.1	0
21946612	13	18.1	0
21946612	14	18.2	0
21951160	1	9.3	1
21951160	2	8.9	1
21954630	1	8.3	0
21954630	2	17.5	0
21954630	3	11	0
21954630	4	14.7	0
21954630	5	13.3	0
21954630	6	10.9	0
21954630	7	16.3	0
21954630	8	14.1	0
21954630	9	16.9	0
21954630	10	21.1	0
21954630	11	23	0
21954630	12	17.5	0
21954630	13	14.95	0
21954630	14	16.85	0
21955140	1	29.2	0
21955140	2	29.5	0
21955140	4	17.75	0
21955140	6	17.4	0
21955140	7	20	0
21955140	8	12.3	0
21958955	1	11.9	0
21958955	2	7.725	0
21958955	3	7.6	0
21958955	4	6.7	0
21958955	5	7.3	0
21958955	6	6.6	0
21958955	7	6.2	0
21958955	8	7.7	0
21958955	9	9.1	0
21958955	10	11.7	0
21958955	11	10.7	0
21958955	12	11.1	0
21958955	13	9.2	0
21958955	14	8	0
21970111	1	6.4	0
21970111	2	13	0
21970111	3	13.6	0
21970111	4	8.7	0
21970111	5	13.1667	0
21970111	6	10.38	0
21970111	7	7.86667	0
21970111	8	8.74	0
21970111	9	10.4	0
21970111	10	10.8	0
22032476	1	11.5	0
22043416	1	6.8	0
22043416	2	6.2	0
22043416	3	7	0
22043416	4	6.3	0
22071375	1	9.5	1
22071375	2	7.1	1
22071375	3	9.6	1
22071375	4	9.5	1
22071375	7	10.8	1
22071375	8	10.9	1
22071375	9	12.8	1
22071375	10	5	1
22073462	1	14.4667	0
22080098	1	14.7	1
22080098	2	16.5	1
22080098	3	15.1	1
22080098	4	14.5	1
22080098	5	11.7	1
22080098	6	10.1	1
22080098	7	10.5	1
22080098	8	9.8	1
22080098	9	15.2	1
22080098	10	11.4	1
22080098	11	8.9	1
22133932	1	7.9	0
22146004	1	10.5	1
22146004	2	8.5	1
22146004	3	5.4	1
22152100	1	10.4	0
22152100	2	17.4	0
22152100	3	12.05	0
22152100	4	14.7	0
22152100	5	12.3	0
22152100	6	13.2	0
22152100	7	10.7	0
22152100	8	14.5	0
22152100	9	10.6	0
22152100	11	10.1	0
22152100	12	13.2	0
22152100	13	17.5	0
22152100	14	13.5	0
22155026	1	13.95	0
22155026	2	17	0
22155026	3	12.8	0
22155026	4	9.6	0
22155026	5	9.7	0
22155026	6	13	0
22155026	7	26.8	0
22155026	8	33	0
22155026	9	22.3	0
22155026	10	15.8	0
22155026	11	14.7	0
22155026	12	12.7	0
22155026	14	12.7	0
22155237	1	5.4	1
22161815	1	11.4	0
22161815	2	11.2	0
22161815	3	8.6	0
22161815	4	11	0
22161815	5	13.9	0
22161815	6	15.1	0
22161815	7	14.3	0
22161815	8	13.5	0
22161815	9	15.4	0
22164573	1	14.55	0
22164573	2	14.6	0
22164573	3	12.5	0
22164573	4	11.7	0
22164573	5	16.5	0
22164573	6	19.5	0
22164573	7	15.3	0
22164573	8	16.8	0
22164573	9	15.5	0
22164573	10	13.6	0
22164573	11	13.6	0
22164573	12	17.9	0
22164573	13	16.3	0
22164573	14	14.4	0
22186477	1	19.5	0
22186477	2	11.6	0
22186477	3	9.75	0
22186477	4	9.1	0
22186477	5	8.1	0
22186477	6	8.5	0
22186477	7	7.5	0
22186477	8	6.9	0
22186477	9	8.8	0
22186477	10	12.1	0
22186477	11	12.3	0
22186477	12	12.3	0
22186477	13	12.8	0
22186477	14	8.9	0
22186715	1	8.6	0
22186715	2	8.1	0
22186715	3	9.5	0
22186715	4	9.7	0
22186715	5	6.9	0
22186715	6	10.2	0
22186715	7	12.9	0
22186715	8	8.6	0
22186715	10	7.2	0
22186715	11	8.1	0
22186715	12	8.4	0
22186715	13	6.9	0
22186715	14	9.5	0
22211014	1	13.2	1
22211014	3	9.5	1
22227643	1	13.2	1
22227643	2	16.2	1
22227643	3	11.9	1
22227643	4	10.5	1
22227643	8	10.3	1
22255704	1	14.4	1
22255704	2	13.1	1
22255704	3	13.2	1
22255704	4	13	1
22255704	5	16.9	1
22255704	6	16.3	1
22255704	7	16.6	1
22255704	8	17.4	1
22255704	9	19.1	1
22268664	1	5	1
22269972	1	12.75	0
22285239	1	10.4	1
22285239	2	10.6	1
22285239	3	9.5	1
22285239	4	12.8	1
22285239	5	10.3	1
22307325	1	15.6	0
22307325	2	17.2	0
22307325	3	16.5	0
22307325	4	17.2	0
22309443	1	17.8	0
22309443	2	10.9	0
22309443	3	13.3	0
22309443	4	16.1	0
22309443	5	12	0
22309443	6	8.6	0
22309443	7	8.2	0
22314203	1	7.4	1
22314203	2	7.3	1
22319776	1	13.2	1
22319776	2	11.2	1
22319776	4	8.6	1
22319776	5	8.8	1
22319776	6	7.6	1
22320750	1	16.5	0
22320750	2	13.7	0
22320750	3	13.1	0
22320750	4	13	0
22320750	5	12.1	0
22320750	6	16	0
22320750	7	20	0
22320750	8	11.7	0
22320750	9	12.1	0
22320750	10	10.2	0
22320750	11	9	0
22320750	13	8.85	0
22339886	1	14	1
22339886	2	10.9	1
22339886	3	12.4	1
22339886	4	10.5	1
22339886	5	10.6	1
22339886	6	9.3	1
22339886	7	9.15	1
22339886	9	9.8	1
22339886	10	11.6	1
22344130	1	15.8	1
22344130	2	10.6	1
22344130	3	10.7	1
22344130	4	9.1	1
22344130	5	9.1	1
22344130	6	10.1	1
22344130	7	7.8	1
22344130	8	7.1	1
22350899	1	15.7	0
22350899	2	12.9	0
22350899	3	14.4	0
22350899	4	12.1	0
22350899	5	11.05	0
22350899	6	12.5	0
22350899	7	12.5	0
22350899	8	14.6	0
22350899	9	12.8	0
22350899	10	14.4	0
22350899	11	16.2	0
22350899	12	14.8	0
22350899	13	13	0
22350899	14	12.8	0
22356177	1	19.55	0
22356177	2	25	0
22356177	3	21.3	0
22356177	4	16.2	0
22356177	5	20.3	0
22356177	6	19.4	0
22356177	7	19.8	0
22356177	8	27.3	0
22356177	9	29.7	0
22356177	10	27.7	0
22356177	11	26.2	0
22356177	12	22.9	0
22356177	13	24.8	0
22356177	14	20.8	0
22379934	1	9.3	0
22379934	2	9.4	0
22379934	3	12.5	0
22379934	4	13.2	0
22379934	5	10.9	0
22379934	6	9.2	0
22379934	7	8.9	0
22379934	8	10.4	0
22379934	9	13.3	0
22379934	10	14.5	0
22379934	11	12.6	0
22379934	12	13.4	0
22379934	13	11.5	0
22379934	14	10.8	0
22411202	1	12.9	1
22411202	2	7.4	1
22411202	3	0	1
22411202	4	7.5	1
22411202	5	5.7	1
22419270	1	6.9	1
22419270	3	6.5	1
22424709	1	11.4	1
22424709	2	7	1
22424709	3	6.4	1
22424709	4	6	1
22424709	5	5.1	1
22424709	6	6.2	1
22424709	7	7.5	1
22424709	8	7	1
22447439	1	17.45	0
22447439	2	11.2	0
22447439	3	11.6	0
22447439	4	10.8	0
22447439	5	13.9	0
22447439	6	11.6	0
22447439	7	13.05	0
22447439	8	10.6	0
22447439	9	12.3	0
22447439	10	11.1	0
22447439	11	11.8	0
22447439	12	12.8	0
22447439	13	12.4	0
22447439	14	17.3	0
22451208	1	9.85	1
22462048	1	5.7	1
22462048	2	5.9	1
22462048	3	7.9	1
22462048	4	4	1
22462048	6	5.1	1
22466353	1	10.5	0
22466353	2	9.3	0
22466353	3	9	0
22466353	4	9.7	0
22466353	5	7.7	0
22466353	6	7.6	0
22466353	7	7.3	0
22466353	8	8.8	0
22466353	9	7.8	0
22466353	12	5.3	0
22482068	1	10.4	0
22482068	2	9.4	0
22482068	3	11.9	0
22487025	1	6.1	1
22487025	2	7.2	1
22487025	3	7.66667	1
22487025	4	6.3	1
22487025	5	7.6	1
22533042	1	8.7	1
22533042	2	6.1	1
22533042	4	7.1	1
22533042	5	7.5	1
22533042	6	6.5	1
22552604	1	13.7	0
22552604	2	13.6	0
22552604	3	13.1	0
22552604	4	12.95	0
22552604	5	11.6	0
22552604	6	9.7	0
22552604	7	8.7	0
22552604	8	10.2	0
22552604	9	11	0
22552604	10	15.5	0
22552604	11	11.2	0
22552604	12	15.7	0
22552604	13	18.2	0
22552604	14	13.5	0
22557609	1	16.25	0
22557609	2	15.1	0
22557609	3	17.3	0
22557609	4	16.5	0
22557609	6	14.7	0
22557609	7	15.8	0
22557609	8	15.7	0
22557609	9	11.4	0
22557609	11	14.2	0
22557609	12	15.65	0
22557609	14	14.1	0
22559295	1	6	1
22559295	2	5.3	1
22559295	3	7.7	1
22559295	7	7.5	1
22559510	1	11.6	0
22559510	2	9.1	0
22559510	3	9.5	0
22559510	4	7.9	0
22559510	5	7.3	0
22559510	6	9.4	0
22559510	7	11.9	0
22559510	8	13	0
22559510	9	9.2	0
22559510	10	9.5	0
22559510	11	9.5	0
22559510	12	7.6	0
22559510	13	9.5	0
22559510	14	10.3	0
22568197	1	9.9	1
22568197	2	10.9	1
22568197	3	15.6	1
22568197	4	13.6	1
22568197	5	13.7	1
22568197	6	12.7	1
22568197	7	13	1
22568197	8	10.6	1
22568197	9	8.9	1
22569654	1	7.4	0
22569654	2	7.2	0
22569654	3	7.8	0
22569654	4	5.4	0
22569654	5	5.2	0
22569654	6	6.4	0
22569654	7	4.6	0
22569654	8	4.7	0
22569654	9	4	0
22569654	10	5	0
22569654	11	4.4	0
22569654	12	4.1	0
22569654	13	4.7	0
22569654	14	4.6	0
22582065	1	13.65	0
22582065	2	15.8	0
22584547	1	22.55	0
22584547	2	14.55	0
22584547	3	19.6	0
22584547	4	11.6	0
22584547	5	11.2	0
22584547	6	14.55	0
22584547	7	8.8	0
22584547	8	9.9	0
22584547	9	8.3	0
22584547	10	9.1	0
22584547	11	10	0
22584547	12	17.85	0
22584547	13	17.5	0
22584547	14	16.1	0
22592667	1	6.3	1
22592667	2	5.9	1
22592667	3	4.4	1
22592667	4	5.6	1
22633810	1	12.9	1
22633810	2	9.7	1
22633810	4	11.5	1
22633810	5	13.6	1
22654288	1	15.1	0
22670627	1	10.7	0
22670627	2	7.9	0
22670627	3	6.8	0
22670627	4	9.1	0
22670627	5	7.1	0
22670627	6	7	0
22670627	7	7.3	0
22670627	8	8.1	0
22670627	9	13	0
22670627	10	12.4	0
22670627	11	12	0
22670627	12	10.6	0
22670627	13	5.9	0
22670627	14	6.1	0
22677686	1	8.5	1
22677686	2	7.5	1
22677686	3	8.8	1
22677686	4	8.05	1
22677686	5	7.3	1
22677686	6	6.4	1
22677686	7	7.6	1
22706478	1	12.5	0
22706478	2	10.1	0
22706478	3	7.96667	0
22706478	4	11.4	0
22706478	5	12.2	0
22706478	6	8.7	0
22706478	7	8.3	0
22706478	8	10.4	0
22706478	9	8.6	0
22706478	10	8.9	0
22706478	11	10.4	0
22706478	12	9.4	0
22706478	13	10.8	0
22706478	14	12.3	0
22710935	1	8.4	1
22710935	2	7	1
22710935	3	6.1	1
22793567	1	14.15	0
22815668	1	6.6	1
22815668	2	6	1
22815668	3	5.5	1
22819024	1	10.7	0
22819024	2	10	0
22819024	3	11.7	0
22819024	4	12.6	0
22819024	5	7.3	0
22819024	6	6.8	0
22819024	7	7.75	0
22819024	8	8.1	0
22819024	9	8.8	0
22819024	10	11.5	0
22819024	11	8.5	0
22819024	12	8.3	0
22819024	13	7.6	0
22820545	1	10.2	0
22833374	1	21.95	0
22833374	2	20	0
22833374	3	11.4333	0
22833374	4	16.2	0
22833374	5	14.2	0
22833374	6	17.3	0
22833374	7	18.6	0
22833374	8	16.3	0
22833374	9	15.4	0
22833374	10	14.5	0
22833374	11	16.4	0
22833374	12	17.7	0
22833374	13	14.6	0
22833374	14	13.4	0
22838118	1	12.8	0
22838118	2	10.8	0
22838118	3	11.4	0
22838118	4	11	0
22838118	5	11.6	0
22838118	6	12.4	0
22838118	7	13.2	0
22838118	8	10.7	0
22838118	9	13.3	0
22838118	10	14.1	0
22838118	11	11.1	0
22838118	12	11.5	0
22838118	13	8.9	0
22838118	14	9.3	0
22850180	1	10	1
22850180	2	8.6	1
22850180	3	8.3	1
22850180	4	6.1	1
22858688	1	6.4	1
22858688	2	7.1	1
22889787	1	10.9	0
22889787	2	11.3	0
22889787	3	10.2	0
22889787	4	8.6	0
22889787	5	10.7	0
22889787	6	11.1	0
22889787	7	12.2	0
22889787	8	15.2	0
22889787	9	13.5	0
22889787	10	16.3	0
22889787	11	14.8	0
22889787	12	10.9	0
22889787	13	7.9	0
22889787	14	9.6	0
22905331	1	36.7	1
22905331	2	28.3	1
22905331	3	31	1
22905331	4	40.8	1
22905331	5	45.9	1
22905331	6	44.3	1
22905331	7	53.9	1
22905331	8	45	1
22905331	9	46.9	1
22905331	10	39.5	1
22918585	1	7.75	0
22918585	2	11.25	0
22918585	3	9.2	0
22918585	4	5.3	0
22918585	5	6.2	0
22918585	6	6.8	0
22918585	7	7.3	0
22918585	8	11	0
22918585	9	10.7	0
22918585	10	11.8	0
22918585	11	11.4	0
22918585	12	12.8	0
22918585	13	10	0
22918585	14	8.8	0
22938866	1	13.7	0
22938866	2	11.3	0
22938866	3	9.6	0
22938866	4	8.7	0
22938866	5	6.8	0
22938866	6	8.8	0
22938866	7	9.9	0
22938866	8	10.9	0
22938866	9	13.3	0
22938866	10	14	0
22938866	13	13	0
22970726	1	7	1
22970726	2	8.4	1
22970726	3	7.3	1
22970726	4	7	1
22970726	5	7.7	1
22970726	6	8.2	1
22970726	7	8.65	1
22970726	8	7.9	1
22970726	9	9.1	1
22970726	10	7.7	1
22970726	11	9.8	1
22975300	1	9.7	1
22975300	2	5.8	1
22975300	3	6.5	1
22975300	4	6.8	1
22975300	5	6	1
22988157	1	10.2	1
22988157	2	9.2	1
22988157	3	9.9	1
22988157	4	9.7	1
22988157	5	7.6	1
22994645	1	10.3	0
22994645	2	11.9	0
22994645	3	8.3	0
22994645	4	7.5	0
22994645	5	9	0
22994645	6	10.1	0
22994645	7	9.3	0
22994645	8	8.6	0
22994645	9	9.2	0
22994645	11	11.6	0
22994645	12	10.5	0
22994645	13	7.6	0
22994645	14	7.9	0
23005471	1	11	0
23005471	2	10.65	0
23005471	3	11	0
23005471	4	7	0
23005471	5	8.36667	0
23005471	7	11.4	0
23005471	8	8.3	0
23005471	9	11.025	0
23005471	10	8.9	0
23005471	11	9	0
23005471	12	10.9	0
23005471	13	9.7	0
23005471	14	10.6	0
23029492	1	6.6	1
23029492	2	6.6	1
23044980	1	18.2	0
23044980	2	14.9	0
23044980	3	15.5	0
23044980	4	16.5	0
23044980	5	13.8	0
23044980	6	12.7	0
23044980	7	12.1	0
23044980	8	13.9	0
23044980	9	10.7	0
23044980	10	9.1	0
23044980	11	7.8	0
23051236	1	10.05	0
23051236	2	10	0
23051236	3	8.8	0
23051236	4	8.3	0
23051236	5	7.9	0
23051236	6	8.3	0
23051236	7	8	0
23051236	8	8.5	0
23051236	9	8.8	0
23051236	10	7.8	0
23051236	11	9	0
23051236	12	12	0
23051236	13	9.8	0
23051236	14	7.2	0
23071473	1	12.7	1
23071473	2	11.3	1
23071473	3	9.3	1
23092452	1	9.85	1
23092452	2	7.7	1
23105553	1	10.9	0
23105553	2	9.4	0
23109695	1	8.55	1
23109695	2	7.4	1
23109695	3	8.2	1
23109695	4	8	1
23109695	5	5.8	1
23109695	6	5.4	1
23109695	8	6.7	1
23149611	1	12.9	0
23149611	2	12.5	0
23149611	3	11.1	0
23149611	4	11.8	0
23149611	5	12.05	0
23149611	7	8.6	0
23149611	8	8	0
23149611	9	7.5	0
23149611	10	10.1	0
23149611	11	11.3	0
23149611	12	11.6	0
23149611	13	14.4	0
23149611	14	13.3	0
23172421	1	15.8	0
23172421	2	14.3	0
23172421	3	14.8	0
23172421	4	13.1	0
23172421	5	25.7	0
23172421	6	15.4	0
23172421	7	17.2	0
23172421	8	18.8	0
23172421	9	14.3	0
23172421	10	16.1	0
23172421	11	16	0
23172421	12	13.9	0
23172421	13	20.9	0
23172421	14	15.45	0
23181629	1	19.6	0
23181629	2	17.8	0
23181629	3	15.7	0
23181629	4	11.3	0
23181629	5	9.7	0
23181629	6	8.1	0
23181629	7	10	0
23181629	8	5.73333	0
23181629	9	5	0
23181629	10	8.06	0
23181629	11	9.65	0
23181629	12	14.7	0
23181629	13	13.76	0
23181629	14	10.35	0
23182700	1	16.45	0
23191164	1	9.05	1
23191164	2	5.8	1
23191164	3	5.6	1
23191164	4	6.05	1
23191164	5	6.5	1
23191164	6	6	1
23191164	7	6.4	1
23191164	8	6.3	1
23195604	1	9.7	0
23195604	2	10	0
23195604	3	10.9	0
23195604	4	14.5	0
23195604	5	13.5	0
23195604	6	14.1	0
23195604	7	12.9	0
23195604	8	12.2	0
23195604	9	10.6	0
23195604	10	10.4	0
23195604	11	11.4	0
23195604	12	11.1	0
23195604	13	10.9	0
23195604	14	12.7	0
23202302	1	6.1	1
23202302	2	7.5	1
23202302	3	10.6	1
23254158	1	8.3	1
23275684	1	14.4	1
23275684	2	11.2	1
23275684	3	9.5	1
23275684	4	10	1
23275684	6	9.8	1
23318597	1	6.9	1
23318597	2	8.75	1
23318597	4	5	1
23341488	1	11	1
23341488	2	8.5	1
23341488	3	7.2	1
23341488	4	7.9	1
23341488	5	7.1	1
23341488	7	7.6	1
23353349	1	11.5	1
23353349	2	9.1	1
23353349	5	8.7	1
23353349	8	10	1
23353349	9	9	1
23357736	1	9.8	0
23361183	1	7.9	1
23361183	2	8.6	1
23361183	3	7.9	1
23370827	1	10.2	0
23370827	2	9.4	0
23370827	3	9.7	0
23370827	4	9.9	0
23370827	5	9.7	0
23370827	6	8.9	0
23370827	7	9.3	0
23399651	1	8.8	1
23399651	2	8.4	1
23399651	4	8.85	1
23399651	6	7.7	1
23399651	10	5.4	1
23407263	1	6.9	1
23407263	2	7.6	1
23407263	3	7.1	1
23407263	4	6.5	1
23407263	5	6.5	1
23407263	6	6.2	1
23407263	7	4.9	1
23407263	8	5	1
23407263	9	10.2	1
23407263	10	8	1
23407263	11	6.5	1
23425146	1	12.9	1
23425146	2	11.4	1
23425146	3	16.5	1
23425146	4	10.8	1
23425146	5	7.4	1
23425146	6	7.9	1
23425146	7	9.3	1
23425146	8	9.4	1
23425146	9	11	1
23425146	10	8.9	1
23425146	11	8.8	1
23435526	1	12.2	0
23435526	2	11.45	0
23435526	3	12.4	0
23435526	4	15.9	0
23435526	5	13.8	0
23435526	6	16.95	0
23435526	7	16.8	0
23435526	8	14.3	0
23435526	9	13	0
23435526	10	12.8	0
23435526	11	21.7	0
23435526	12	13.3	0
23435526	13	11.2	0
23435526	14	14.7	0
23459333	1	11.9	0
23459333	2	22.9	0
23459333	3	25	0
23459333	4	18.6	0
23459333	5	11.9	0
23459333	6	13.8	0
23459333	7	13.7	0
23459333	8	13.5	0
23459333	9	13.4	0
23459333	10	12.7	0
23459333	11	11.1	0
23459333	12	13.1	0
23459333	13	11.5	0
23488519	1	12.8	1
23488519	2	10.4	1
23488519	3	9.3	1
23488519	4	10.2	1
23488519	6	13	1
23488519	7	11.2	1
23488519	8	10.5	1
23490839	1	10	0
23490839	2	10.1	0
23490839	3	8.8	0
23490839	4	11.8	0
23490839	5	13.6667	0
23490839	6	16.75	0
23490839	7	19.2	0
23490839	8	21.6	0
23490839	9	13.1	0
23490839	10	9.05	0
23490839	11	9.3	0
23490839	12	8.7	0
23490839	13	10.2	0
23490839	14	11.9	0
23498268	1	9.23333	1
23498268	2	9	1
23498268	3	10.1	1
23498268	4	10.6	1
23498268	5	7	1
23498268	6	8.2	1
23498268	7	7.5	1
23507561	1	7.95	1
23507561	2	7.1	1
23507561	3	8.8	1
23507561	5	8.1	1
23507561	6	8.5	1
23507561	7	9.5	1
23519656	1	7.9	1
23519656	2	8	1
23519656	3	7.5	1
23519656	4	6.2	1
23519656	5	5	1
23519656	7	5.8	1
23519656	8	8.4	1
23519656	10	13.4	1
23519656	11	7.5	1
23540748	1	6.7	1
23540748	2	7.1	1
23540748	3	8.7	1
23540748	4	7.8	1
23540748	5	8.5	1
23540748	6	9.3	1
23540748	8	11.8	1
23540748	9	8.8	1
23540748	10	9.3	1
23540748	11	10.7	1
23540748	12	12.1	1
23564087	1	5.3	1
23564087	2	3.9	1
23592531	1	12.9	1
23592531	2	10.8	1
23592531	3	12.6	1
23592531	4	11.6	1
23605540	1	8.7	0
23605540	2	8.5	0
23605540	3	7.7	0
23605540	4	9.3	0
23605540	5	11.6	0
23605540	6	7.2	0
23605540	7	7.6	0
23605540	8	16.2	0
23605540	9	17.2	0
23605540	10	15.8	0
23605540	11	9.9	0
23605540	12	10.6	0
23605540	13	10.5	0
23605540	14	8.5	0
23626983	1	10.8	1
23626983	2	13.1	1
23626983	3	9.2	1
23626983	4	11.8	1
23626983	5	10.1	1
23626983	7	6.9	1
23626983	8	7.7	1
23628059	1	10.7667	0
23638506	1	10.4	0
23638506	2	11.9	0
23638506	3	12	0
23638506	4	13.7	0
23638506	5	16.4	0
23638506	6	17.1	0
23638506	7	14.6	0
23638506	8	9.1	0
23638506	9	9.2	0
23638506	10	13.8	0
23638506	11	15.2	0
23638506	12	14.1	0
23638506	13	9	0
23638506	14	7.8	0
23644178	1	6.4	0
23646284	1	13.45	1
23646284	2	17.3	1
23646284	3	16.65	1
23646284	5	10.9	1
23646284	6	9.1	1
23646284	7	9.5	1
23646284	8	9.6	1
23646284	9	9.5	1
23669072	1	14.4	0
23669072	2	10.7	0
23669072	4	9.3	0
23669072	5	9.8	0
23669072	6	14.1	0
23669072	7	13.2	0
23669072	8	12.2	0
23669072	9	17	0
23669072	10	17.5	0
23669072	11	16.7	0
23669072	12	18.3	0
23669072	13	14.4	0
23669072	14	10.8	0
23685168	1	12.6	1
23685168	2	11.2	1
23685168	3	11.6	1
23685168	4	10.9	1
23685168	5	13.5	1
23685168	6	11.9	1
23685168	7	11.8	1
23685168	8	11.5	1
23685168	9	11.7	1
23685168	10	10.7	1
23685168	12	8.8	1
23696089	2	5.1	1
23696089	3	5.8	1
23732961	1	12.6	0
23732961	2	16	0
23732961	3	11.9	0
23732961	4	10.7	0
23732961	5	16.3	0
23732961	6	14.95	0
23732961	7	10.9	0
23732961	8	10.1	0
23732961	9	12.4	0
23732961	10	14.15	0
23732961	11	20.6	0
23732961	12	15.9	0
23732961	13	10.9	0
23732961	14	6.9	0
23736620	1	13.9	1
23736620	2	16.1	1
23736620	3	19	1
23736620	4	9.6	1
23736620	5	7.2	1
23736620	6	9.7	1
23736620	7	12	1
23736620	8	11.3	1
23736620	9	11.1	1
23736620	10	8.5	1
23736620	11	7.9	1
23736620	12	8.2	1
23736620	13	7.9	1
23736620	14	8.2	1
23748658	1	11.2	1
23748658	2	14.4	1
23748658	3	14.8	1
23748658	4	14.1	1
23748658	5	13.1	1
23748658	6	15	1
23748658	7	14.5	1
23748658	8	15.5	1
23748658	9	16.8	1
23748658	10	12.2	1
23748658	11	12.1	1
23748658	12	11.9	1
[truncated: 3,701 more rows]
